# Supplementary material for: Associations of Sex, Race, and Apolipoprotein E Alleles With Multiple Domains of Cognition Among Older Adults
Source: JAMA Neurol. 2023 Jul 17;80(9):929–39. doi: 10.1001/jamaneurol.2023.2169 (PMC10352930; doi:10.1001/jamaneurol.2023.2169)
Supplement: Supplement 2. — eTable 1. Demographics by Cohort eTable 2. APOE x Race x Sex Interactions on Cognition (All Diagnoses) eTable 3. APOE x Race x Sex Interactions on Cognition (Normal Cognition) [file jamaneurol-e232169-s002.xlsx]

## Sheet: Table of Contents
Walters S, Contreras AG, Eissman JM, et al; Alzheimer’s Disease Neuroimaging Initiative, Alzheimer’s Disease Genetics Consortium, and Alzheimer’s Disease Sequencing Project. Associations of sex, race, and apolipoprotein E alleles with multiple domains of cognition among older adults. JAMA Neurol. Published online July 17, 2023. doi:10.1001/jamaneurol.2023.2169
This supplemental material has been provided by the authors to give readers additional information about their work.
Table of Contents:
eTable 1. Demographics by Cohort
eTable 2. APOE x Race x Sex Interactions on Cognition (All Diagnoses)
eTable 3. APOE x Race x Sex Interactions on Cognition (Normal Cognition)

## Sheet: eTable 1
eTable 1. Demographics by Cohort
	ACT (n = 4198)		ADNI (n = 1946)		NACC (n = 22678)		ROS/MAP/MARS (n = 3605)		OVERALL (N = 32427)
	Males	Females	Males	Females	Males	Females	Males	Females	Males	Females
N (%)	1784 (42.50)	2414 (57.50)	1063 (54.62)	883 (45.38)	9611 (42.38)	13067 (57.62)	962 (26.69)	2643 (73.31)	13420 (41.39)	19007 (58.61)
Age, mean years ± SD	73.90 ± 6.15	74.79 ± 6.68	74.90 ± 6.62	73.21 ± 6.54	74.55 ± 8.02	74.20 ± 8.38	77.77 ± 7.44	77.76 ± 7.53	74.72 ± 7.70	74.73 ± 8.09
Education, mean years ± SD	15.39 ± 3.50	14.31 ± 2.91	16.47 ± 2.73	15.53 ± 2.71	16.15 ± 3.06	15.16 ± 2.86	16.74 ± 3.98	15.83 ± 3.42	16.12 ± 3.19	15.16 ± 2.97
Non-Hispanic White (%)	1727 (96.80)	2327 (96.40)	1030 (96.90)	823 (93.20)	8729 (90.82)	10567 (80.87)	779 (80.98)	1992 (75.37)	12265 (91.39)	15709 (82.65)
Clinical Diagnosis, n (%)
Normal Cognition	1784 (100.00)	2414 (100.00)	332 (31.23)	391 (44.28)	3977 (41.38)	7298 (55.85)	620 (64.45)	1921 (72.68)	6713 (50.02)	12024 (63.26)
Impaired	0 (0.00)	0 (0.00)	731 (68.77)	492 (55.72)	5634 (58.62)	5769 (44.15)	342 (35.55)	722 (27.32)	6707 (49.98)	6983 (26.74)
APOE ɛ2 Count, n (%)
0 ɛ2 alleles	1492 (83.63)	2050 (84.92)	964 (90.67)	791 (89.58)	8425 (87.66)	11293 (86.42)	794 (82.54)	2220 (84.00)	11675 (87.00)	16354 (86.04)
1 ɛ2 allele	280 (15.70)	352 (14.58)	97 (9.13)	89 (10.08)	1142 (11.88)	1720 (13.16)	161 (16.74)	407 (15.40)	1680 (12.52)	2568 (13.51)
2 ɛ2 alleles	12 (0.67)	12 (0.50)	2 (0.19)	3 (0.34)	44 (0.46)	54 (0.41)	7 (0.73)	16 (0.61)	65 (0.48)	85 (0.45)
APOE ɛ4 Count, n (%)
0 ɛ4 alleles	1351 (75.73)	1740 (72.08)	570 (53.62)	491 (55.61)	5580 (58.06)	7727 (59.13)	705 (73.28)	1905 (72.08)	8206 (61.15)	11863 (62.41)
1 ɛ4 allele	405 (22.70)	632 (26.18)	385 (36.22)	318 (36.01)	3300 (34.34)	4505 (34.48)	241 (25.05)	669 (25.31)	4331 (32.27)	6124 (32.22)
2 ɛ4 alleles	28 (1.57)	42 (1.74)	108 (10.16)	74 (8.38)	731 (7.61)	835 (6.39)	16 (1.66)	69 (2.61)	883 (6.58)	1020 (5.37)
Number of visits, mean ± SD	4.93 ± 2.78	5.32 ± 2.88	5.03 ± 3.11	4.63 ± 2.99	3.97 ± 2.99	4.12 ± 3.18	8.35 ± 5.56	8.59 ± 5.28	4.49 ± 3.42	4.92 ± 3.83
Average years of follow-up visits, years ± SD	5.59 ± 5.09	5.99 ± 5.28	2.32 ± 2.62	2.25 ± 2.58	2.94 ± 3.00	3.19 ± 3.18	5.73 ± 5.08	5.67 ± 4.92	3.64 ± 3.89	4.13 ± 4.19
Memory Score, mean ± SD	0.50 ± 0.45	0.63 ± 0.45	0.09 ± 0.66	0.36 ± 0.79	0.15 ± 0.87	0.35 ± 0.96	0.06 ± 0.57	0.24 ± 0.53	0.19 ± 0.80	0.37 ± 0.86
Executive Function Score, mean ± SD	0.21 ± 0.45	0.18 ± 0.48	0.32 ± 0.67	0.39 ± 0.67	0.17 ± 0.75	0.26 ± 0.76	0.29 ± 0.66	0.39 ± 0.58	0.20 ± 0.71	0.27 ± 0.70
Language Score, mean ± SD	0.20 ± 0.36	0.18 ± 0.35	0.39 ± 0.61	0.51 ± 0.62	0.27 ± 0.78	0.42 ± 0.83	0.14 ± 0.63	0.28 ± 0.60	0.26 ± 0.73	0.39 ± 0.77

## Sheet: eTable 2
eTable 2. APOE x Race x Sex Interactions on Cognition (All Diagnoses)
*FDR corrected p-value<0.05
				All Diagnoses (n = 32427)			Excluding E2/E4 (n = 31561)			<75 yrs (n = 17089)			≥75 yrs (n = 15338)			Education Covariate (n=32427)			PC Covariates (n=25569)			Additive APOE2 Model (n=32427)
APOE Allele	Cognitive Domain	Model	Race/Sex	Beta	SE	P	Beta	SE	P	Beta	SE	P	Beta	SE	P	Beta	SE	P	Beta	SE	P	Beta	SE	P
E2	Memory	Baseline	APOE2	0.21238	0.01316	2.45E-58*	0.26929	0.01449	9.89E-77*	0.19389	0.01805	7.68E-27*	0.23242	0.01921	1.50E-33*	0.2151	0.01289	3.03E-62*	0.18734	0.0147	4.15E-37*	0.19791	0.01251	3.66E-56*
E2	Memory	Baseline	NHW, Males: APOE2	0.21025	0.02149	1.63E-22*	0.25699	0.02339	5.91E-28*	0.20346	0.03024	1.88E-11*	0.21659	0.03048	1.34E-12*	0.21221	0.02116	1.39E-23*	0.18437	0.02398	1.63E-14*	0.1969	0.02044	6.89E-22*
E2	Memory	Baseline	NHW, Females: APOE2	0.24694	0.01993	4.18E-35*	0.31512	0.02187	8.80E-47*	0.23919	0.02787	1.11E-17*	0.25687	0.0285	2.53E-19*	0.2409	0.01943	3.78E-35*	0.21681	0.02262	1.11E-21*	0.23451	0.01904	1.06E-34*
E2	Memory	Baseline	NHB, Males: APOE2	0.18648	0.05309	4.61E-04*	0.23331	0.0592	8.63E-05*	0.09455	0.06792	0.164	0.32092	0.08501	1.81E-04*	0.16749	0.05088	1.03E-03*	0.16	0.06389	1.25E-02*	0.15852	0.04854	1.12E-03*
E2	Memory	Baseline	NHB, Females: APOE2	0.15367	0.03222	1.93E-06*	0.19251	0.03655	1.48E-07*	0.12523	0.03949	1.54E-03*	0.19923	0.05453	2.69E-04*	0.15291	0.03089	7.79E-07*	0.11463	0.03672	1.82E-03*	0.13815	0.03043	5.84E-06*
E2	Memory	Baseline	NHW: APOE2*Sex	0.03329	0.02956	0.26	0.05413	0.03227	0.0934	0.03706	0.04144	0.371	0.03649	0.04212	0.386	0.02695	0.02894	0.352	0.02721	0.03322	0.413	0.0343	0.02817	0.223
E2	Memory	Baseline	NHB: APOE2*Sex	-0.03196	0.06298	0.612	-0.04088	0.07049	0.562	0.03065	0.07791	0.694	-0.11971	0.10529	0.256	-0.01218	0.06032	0.84	-0.05137	0.07358	0.485	-0.01981	0.05807	0.733
E2	Memory	Baseline	Males: APOE2	0.20081	0.02007	1.71E-23*	0.24864	0.02191	1.02E-29*	0.18076	0.02785	9.14E-11*	0.22107	0.02886	2.14E-14*	0.2047	0.01968	3.07E-25*	0.17759	0.0223	1.82E-15*	0.18535	0.01899	1.96E-22*
E2	Memory	Baseline	Females: APOE2	0.2145	0.01724	2.19E-35*	0.2805	0.01908	1.14E-48*	0.19713	0.02335	3.56E-17*	0.23456	0.02552	4.81E-20*	0.21445	0.01673	1.86E-37*	0.18711	0.0193	3.77E-22*	0.20143	0.01643	2.08E-34*
E2	Memory	Baseline	Sex*APOE2	0.01123	0.02672	0.674	0.02879	0.02931	0.326	0.01768	0.0366	0.629	0.01034	0.03901	0.791	0.00741	0.02604	0.776	0.00813	0.02978	0.785	0.01364	0.02536	0.591
E2	Memory	Baseline	Race*APOE2	-0.07116	0.03451	0.0392	-0.08918	0.03873	2.13E-02*	-0.10515	0.04466	1.86E-02*	-0.01274	0.05428	0.814	-0.07443	0.03386	2.79E-02*	-0.07761	0.03914	0.0474	-0.0778	0.03242	1.64E-02*
E2	Memory	Baseline	Race*APOE2*Sex	-0.06808	0.07682	0.375	-0.09521	0.08563	0.266	-0.00152	0.09874	0.988	-0.16944	0.12168	0.164	-0.04249	0.07501	0.571	-0.0668	0.0881	0.448	-0.05658	0.07116	0.427
E2	Ex. Func.	Baseline	APOE2	0.0825	0.01119	1.70E-13*	0.11637	0.01229	2.96E-21*	0.0835	0.01617	2.46E-07*	0.07949	0.01538	2.39E-07*	0.0868	0.01069	4.82E-16*	0.07856	0.01246	2.91E-10*	0.07496	0.01063	1.81E-12*
E2	Ex. Func.	Baseline	NHW, Males: APOE2	0.0875	0.01889	3.65E-06*	0.12283	0.02053	2.24E-09*	0.09048	0.02825	1.36E-03*	0.08552	0.0251	6.59E-04*	0.08929	0.01825	1.01E-06*	0.07908	0.02132	2.09E-04*	0.08318	0.01798	3.75E-06*
E2	Ex. Func.	Baseline	NHW, Females: APOE2	0.12596	0.01573	1.23E-15*	0.15848	0.01722	3.89E-20*	0.14566	0.02341	5.13E-10*	0.10333	0.02094	8.24E-07*	0.1222	0.01511	6.69E-16*	0.11781	0.01789	4.78E-11*	0.1173	0.01502	6.03E-15*
E2	Ex. Func.	Baseline	NHB, Males: APOE2	0.15649	0.05109	2.24E-03*	0.1699	0.05679	2.84E-03*	0.09963	0.06736	0.14	0.24163	0.07823	2.13E-03*	0.13312	0.04685	4.57E-03*	0.11337	0.05972	0.058	0.1278	0.04666	6.26E-03*
E2	Ex. Func.	Baseline	NHB, Females: APOE2	0.06221	0.02868	3.01E-02*	0.06841	0.03249	0.0353	0.03899	0.03666	0.288	0.09802	0.04593	0.033	0.06153	0.02651	2.03E-02*	0.04976	0.0322	0.122	0.05378	0.02707	0.047
E2	Ex. Func.	Baseline	NHW: APOE2*Sex	0.03558	0.02444	0.146	0.03236	0.02664	0.225	0.05705	0.03648	0.118	0.01868	0.0325	0.565	0.0313	0.02355	0.184	0.03663	0.02768	0.225	0.0313	0.0233	0.179
E2	Ex. Func.	Baseline	NHB: APOE2*Sex	-0.09399	0.05726	0.101	-0.1018	0.06404	0.112	-0.0606	0.07382	0.412	-0.14427	0.09054	0.111	-0.071	0.05277	0.179	-0.06312	0.06565	0.336	-0.07391	0.05274	0.161
E2	Ex. Func.	Baseline	Males: APOE2	0.07874	0.01797	1.18E-05*	0.11368	0.01959	6.68E-09*	0.07349	0.02635	5.31E-03*	0.08456	0.02434	5.16E-04*	0.08354	0.01718	1.17E-06*	0.06947	0.02001	5.18E-04*	0.07181	0.01701	2.46E-05*
E2	Ex. Func.	Baseline	Females: APOE2	0.08257	0.01424	6.85E-09*	0.11685	0.01572	1.10E-13*	0.08639	0.02034	2.18E-05*	0.0745	0.01983	1.73E-04*	0.0845	0.0135	4.00E-10*	0.08208	0.01585	2.26E-07*	0.07487	0.01357	3.45E-08*
E2	Ex. Func.	Baseline	Sex*APOE2	0.00177	0.02282	0.938	0.00064	0.02499	0.98	0.01477	0.03303	0.655	-0.00907	0.03132	0.772	-0.00068	0.02171	0.975	0.0095	0.02538	0.708	0.00102	0.02166	0.962
E2	Ex. Func.	Baseline	Race*APOE2	-0.02523	0.02874	0.38	-0.05062	0.03217	0.116	-0.06766	0.03935	0.0856	0.03787	0.04233	0.371	-0.02979	0.02767	0.282	-0.03253	0.03265	0.319	-0.03182	0.02697	0.238
E2	Ex. Func.	Baseline	Race*APOE2*Sex	-0.13216	0.06423	0.0396	-0.13433	0.07149	0.0602	-0.11637	0.08756	0.184	-0.16845	0.09506	0.0764	-0.10798	0.06154	0.0793	-0.10639	0.07382	0.15	-0.10751	0.05944	0.0705
E2	Language	Baseline	APOE2	0.10458	0.01161	2.17E-19*	0.13948	0.01278	1.07E-27*	0.08152	0.01679	1.22E-06*	0.12707	0.016	2.13E-15*	0.10678	0.01129	3.22E-21*	0.08973	0.01308	6.93E-12*	0.09797	0.01103	6.72E-19*
E2	Language	Baseline	NHW, Males: APOE2	0.11414	0.0192	2.84E-09*	0.13861	0.02089	3.35E-11*	0.09873	0.02817	4.60E-04*	0.1306	0.02615	6.10E-07*	0.11507	0.01891	1.20E-09*	0.08298	0.02163	1.26E-04*	0.11064	0.01826	1.41E-09*
E2	Language	Baseline	NHW, Females: APOE2	0.12854	0.01729	1.10E-13*	0.16656	0.01898	1.91E-18*	0.1083	0.02592	2.97E-05*	0.14558	0.023	2.61E-10*	0.12194	0.01672	3.23E-13*	0.11759	0.0198	2.93E-09*	0.12135	0.01651	2.05E-13*
E2	Language	Baseline	NHB, Males: APOE2	0.2009	0.04708	2.15E-05*	0.23594	0.05231	7.18E-06*	0.16015	0.06124	9.12E-03*	0.26198	0.0738	4.25E-04*	0.1834	0.04466	4.30E-05*	0.20442	0.05669	3.31E-04*	0.17486	0.043	5.10E-05*
E2	Language	Baseline	NHB, Females: APOE2	0.07981	0.02772	4.01E-03*	0.11264	0.03147	3.49E-04*	0.06345	0.03505	0.0704	0.10423	0.04508	2.09E-02*	0.07978	0.02607	2.23E-03*	0.06075	0.03154	0.0542	0.06991	0.02617	7.58E-03*
E2	Language	Baseline	NHW: APOE2*Sex	0.00861	0.02596	0.74	0.02094	0.02834	0.46	0.01188	0.03857	0.758	0.01433	0.03485	0.681	0.00314	0.02533	0.901	0.0258	0.02946	0.381	0.00505	0.02473	0.838
E2	Language	Baseline	NHB: APOE2*Sex	-0.1208	0.05471	2.73E-02*	-0.12372	0.06123	0.0434	-0.09669	0.06975	0.166	-0.15746	0.08797	0.0736	-0.1011	0.05156	0.05	-0.14774	0.06385	2.07E-02*	-0.10483	0.0504	0.0376
E2	Language	Baseline	Males: APOE2	0.11376	0.01797	2.54E-10*	0.14056	0.01961	8.12E-13*	0.09507	0.02593	2.48E-04*	0.13347	0.02488	8.42E-08*	0.11661	0.01761	3.67E-11*	0.09069	0.02014	6.76E-06*	0.10812	0.01701	2.13E-10*
E2	Language	Baseline	Females: APOE2	0.0949	0.0151	3.38E-10*	0.13714	0.01672	2.48E-16*	0.06751	0.02177	1.93E-03*	0.12052	0.02087	7.98E-09*	0.09465	0.01448	6.40E-11*	0.08507	0.01706	6.22E-07*	0.08791	0.01438	9.99E-10*
E2	Language	Baseline	Sex*APOE2	-0.02252	0.02361	0.34	-0.00823	0.0259	0.751	-0.02541	0.03413	0.457	-0.01299	0.03255	0.69	-0.02542	0.02286	0.266	-0.01082	0.02655	0.684	-0.0238	0.0224	0.288
E2	Language	Baseline	Race*APOE2	-0.0129	0.03013	0.669	-0.0101	0.03383	0.765	-0.01631	0.04081	0.689	0.00465	0.04518	0.918	-0.01438	0.02942	0.625	-0.00933	0.03449	0.787	-0.02039	0.02829	0.471
E2	Language	Baseline	Race*APOE2*Sex	-0.13012	0.0673	0.0532	-0.14465	0.07504	0.0539	-0.10737	0.09052	0.236	-0.17153	0.10148	0.091	-0.10667	0.06541	0.103	-0.16363	0.07789	0.0357	-0.11052	0.06228	0.076
E2	Memory	Longitudinal	APOE2	0.03188	0.00236	1.70E-41*	0.03808	0.00257	1.03E-49*	0.03183	0.00321	3.41E-23*	0.03164	0.00351	2.16E-19*	0.0321	0.00236	5.85E-42*	0.03396	0.00258	1.88E-39*	0.03041	0.00225	9.94E-42*
E2	Memory	Longitudinal	NHW, Males: APOE2	0.03463	0.00432	1.11E-15*	0.04189	0.00467	3.27E-19*	0.03752	0.00601	4.37E-10*	0.03121	0.00628	6.75E-07*	0.03484	0.00432	7.95E-16*	0.03533	0.00465	2.96E-14*	0.03331	0.00409	4.27E-16*
E2	Memory	Longitudinal	NHW, Females: APOE2	0.02974	0.00338	1.35E-18*	0.03709	0.00365	2.74E-24*	0.02856	0.00467	9.52E-10*	0.03031	0.00492	7.37E-10*	0.02955	0.00337	2.04E-18*	0.03559	0.00382	1.12E-20*	0.02803	0.00324	4.66E-18*
E2	Memory	Longitudinal	NHB, Males: APOE2	0.03187	0.00993	1.34E-03*	0.03603	0.01102	1.09E-03*	0.02916	0.01259	2.07E-02*	0.03648	0.01598	2.26E-02*	0.0335	0.00995	7.68E-04*	0.0312	0.01222	1.07E-02*	0.03208	0.00902	3.81E-04*
E2	Memory	Longitudinal	NHB, Females: APOE2	0.02013	0.00527	1.36E-04*	0.02144	0.00589	2.76E-04*	0.01934	0.00667	3.73E-03*	0.02242	0.0087	1.00E-02*	0.02114	0.00529	6.36E-05*	0.01884	0.00587	1.33E-03*	0.01912	0.00499	1.30E-04*
E2	Memory	Longitudinal	NHW: APOE2*Sex	-0.00298	0.00542	0.583	-0.00246	0.00586	0.675	-0.00553	0.00748	0.46	0.00056	0.00794	0.944	-0.00324	0.00542	0.55	0.00149	0.00598	0.803	-0.0035	0.00516	0.498
E2	Memory	Longitudinal	NHB: APOE2*Sex	-0.01035	0.01082	0.339	-0.01301	0.01198	0.277	-0.00927	0.0139	0.505	-0.01197	0.01741	0.492	-0.01046	0.01083	0.334	-0.0102	0.01248	0.414	-0.01168	0.00994	0.24
E2	Memory	Longitudinal	Males: APOE2	0.03545	0.00401	9.96E-19*	0.04224	0.00435	2.87E-22*	0.03761	0.00553	1.09E-11*	0.03272	0.00588	2.62E-08*	0.03581	0.00402	4.98E-19*	0.03515	0.00431	3.80E-16*	0.03431	0.00378	1.27E-19*
E2	Memory	Longitudinal	Females: APOE2	0.0293	0.00291	7.54E-24*	0.03518	0.00317	1.18E-28*	0.02786	0.00391	1.03E-12*	0.03052	0.00437	2.95E-12*	0.02942	0.00291	5.13E-24*	0.03279	0.00321	2.05E-24*	0.02767	0.00278	2.58E-23*
E2	Memory	Longitudinal	Sex*APOE2	-0.00393	0.00487	0.42	-0.00445	0.00528	0.4	-0.00624	0.00659	0.343	-0.00052	0.00726	0.942	-0.00406	0.00487	0.404	-0.00057	0.0053	0.914	-0.00458	0.00461	0.321
E2	Memory	Longitudinal	Race*APOE2	-0.00736	0.00631	0.243	-0.01194	0.00698	0.0872	-0.00931	0.00817	0.254	-0.00424	0.01004	0.673	-0.00649	0.00632	0.305	-0.01119	0.0071	0.115	-0.00641	0.00594	0.28
E2	Memory	Longitudinal	Race*APOE2*Sex	-0.0074	0.01436	0.606	-0.0102	0.01578	0.518	-0.00427	0.01878	0.82	-0.01163	0.0225	0.605	-0.00742	0.01437	0.605	-0.01079	0.01635	0.509	-0.00836	0.01328	0.529
E2	Ex. Func.	Longitudinal	APOE2	0.01756	0.00183	7.60E-22*	0.02109	0.00199	2.69E-26*	0.01694	0.00247	7.22E-12*	0.01841	0.00273	1.50E-11*	0.01775	0.00183	3.08E-22*	0.01749	0.00201	3.52E-18*	0.0167	0.00174	7.88E-22*
E2	Ex. Func.	Longitudinal	NHW, Males: APOE2	0.02187	0.00342	1.68E-10*	0.02453	0.00372	4.30E-11*	0.02566	0.00476	6.90E-08*	0.01686	0.00494	6.43E-04*	0.02209	0.00343	1.17E-10*	0.02102	0.00375	2.11E-08*	0.02038	0.00325	3.47E-10*
E2	Ex. Func.	Longitudinal	NHW, Females: APOE2	0.01504	0.0026	6.88E-09*	0.02044	0.00279	2.44E-13*	0.01268	0.00354	3.44E-04*	0.01775	0.0038	3.03E-06*	0.01487	0.00259	9.84E-09*	0.0171	0.00295	6.65E-09*	0.01458	0.00249	4.53E-09*
E2	Ex. Func.	Longitudinal	NHB, Males: APOE2	0.01108	0.00788	0.16	0.01425	0.0088	0.105	-0.00082	0.00971	0.933	0.03008	0.0136	2.72E-02*	0.01104	0.00789	0.162	0.01019	0.00967	0.292	0.00941	0.00714	0.188
E2	Ex. Func.	Longitudinal	NHB, Females: APOE2	0.01434	0.00419	6.17E-04*	0.01316	0.0047	5.07E-03*	0.01469	0.00526	5.26E-03*	0.01504	0.00698	3.13E-02*	0.01529	0.00418	2.58E-04*	0.0104	0.00465	2.53E-02*	0.01372	0.00397	5.57E-04*
E2	Ex. Func.	Longitudinal	NHW: APOE2*Sex	-0.00511	0.00422	0.226	-0.00189	0.00456	0.679	-0.01065	0.00579	0.0661	0.00164	0.00619	0.791	-0.00533	0.00422	0.207	-0.00247	0.00472	0.6	-0.00423	0.00402	0.292
E2	Ex. Func.	Longitudinal	NHB: APOE2*Sex	0.0035	0.00862	0.684	-0.00031	0.00961	0.975	0.01462	0.01096	0.182	-0.01312	0.01411	0.352	0.00426	0.0086	0.621	0.00052	0.00996	0.958	0.00444	0.0079	0.574
E2	Ex. Func.	Longitudinal	Males: APOE2	0.02107	0.00316	2.72E-11*	0.02382	0.00345	4.85E-12*	0.02254	0.00433	1.94E-07*	0.0189	0.00464	4.60E-05*	0.02141	0.00317	1.44E-11*	0.02038	0.00344	3.05E-09*	0.01956	0.00298	5.74E-11*
E2	Ex. Func.	Longitudinal	Females: APOE2	0.01551	0.00224	4.17E-12*	0.01938	0.00243	1.44E-15*	0.0137	0.00298	4.34E-06*	0.01791	0.00337	1.10E-07*	0.0156	0.00224	3.16E-12*	0.01573	0.00248	2.19E-10*	0.01501	0.00214	2.27E-12*
E2	Ex. Func.	Longitudinal	Sex*APOE2	-0.00388	0.00378	0.304	-0.00226	0.0041	0.582	-0.00694	0.00509	0.173	1e-05	0.00566	0.999	-0.00391	0.00378	0.302	-0.00308	0.00414	0.457	-0.00299	0.00358	0.403
E2	Ex. Func.	Longitudinal	Race*APOE2	-0.00319	0.0049	0.515	-0.00701	0.00543	0.196	-0.00629	0.00632	0.32	0.00186	0.00783	0.812	-0.00226	0.00491	0.645	-0.00661	0.00555	0.234	-0.00323	0.00461	0.483
E2	Ex. Func.	Longitudinal	Race*APOE2*Sex	0.00854	0.0112	0.446	0.00124	0.01235	0.92	0.02583	0.0146	0.0769	-0.01583	0.01761	0.369	0.00907	0.01121	0.418	0.00465	0.01288	0.718	0.00851	0.01033	0.41
E2	Language	Longitudinal	APOE2	0.02486	0.00204	4.29E-34*	0.02891	0.00223	1.95E-38*	0.02458	0.00283	3.42E-18*	0.02531	0.00295	9.09E-18*	0.02513	0.00204	1.03E-34*	0.0242	0.00223	1.74E-27*	0.02339	0.00194	2.18E-33*
E2	Language	Longitudinal	NHW, Males: APOE2	0.03008	0.00373	7.71E-16*	0.0348	0.00405	9.56E-18*	0.03272	0.00527	5.40E-10*	0.02707	0.00529	3.09E-07*	0.03031	0.00373	4.28E-16*	0.02979	0.00401	1.09E-13*	0.02889	0.00353	3.00E-16*
E2	Language	Longitudinal	NHW, Females: APOE2	0.02187	0.00299	2.61E-13*	0.02723	0.00324	4.09E-17*	0.02149	0.00431	6.26E-07*	0.02237	0.00415	7.07E-08*	0.02181	0.00299	3.04E-13*	0.02188	0.0034	1.27E-10*	0.02016	0.00287	2.10E-12*
E2	Language	Longitudinal	NHB, Males: APOE2	0.01878	0.00758	1.33E-02*	0.0227	0.0084	6.90E-03*	0.00831	0.00939	0.376	0.03163	0.0125	1.15E-02*	0.01983	0.00764	9.52E-03*	0.01692	0.00934	0.0702	0.01877	0.00687	6.28E-03*
E2	Language	Longitudinal	NHB, Females: APOE2	0.01422	0.00448	1.50E-03*	0.01361	0.00507	7.22E-03*	0.0126	0.00561	2.47E-02*	0.01765	0.00749	1.85E-02*	0.01484	0.0045	9.63E-04*	0.01059	0.00488	3.01E-02*	0.01272	0.00425	2.76E-03*
E2	Language	Longitudinal	NHW: APOE2*Sex	-0.00711	0.00475	0.134	-0.00623	0.00515	0.227	-0.00934	0.00676	0.167	-0.00422	0.00668	0.527	-0.00739	0.00475	0.12	-0.00748	0.00525	0.155	-0.00774	0.00452	0.0869
E2	Language	Longitudinal	NHB: APOE2*Sex	-0.00443	0.00899	0.622	-0.00869	0.01005	0.387	0.00288	0.01146	0.802	-0.01347	0.01459	0.356	-0.00456	0.00903	0.613	-0.00561	0.0102	0.583	-0.00578	0.00825	0.484
E2	Language	Longitudinal	Males: APOE2	0.02998	0.00342	2.00E-18*	0.03445	0.00373	2.67E-20*	0.03102	0.00477	7.91E-11*	0.02867	0.00491	5.49E-09*	0.03038	0.00342	7.43E-19*	0.02926	0.00365	1.07E-15*	0.02889	0.00323	3.52E-19*
E2	Language	Longitudinal	Females: APOE2	0.02157	0.00255	2.43E-17*	0.02545	0.00278	6.12E-20*	0.02061	0.00351	4.41E-09*	0.02281	0.00369	6.57E-10*	0.02173	0.00255	1.57E-17*	0.02092	0.00282	1.17E-13*	0.01988	0.00244	3.39E-16*
E2	Language	Longitudinal	Sex*APOE2	-0.0069	0.00421	0.101	-0.00725	0.00459	0.114	-0.00824	0.00583	0.158	-0.00497	0.0061	0.415	-0.00711	0.00422	0.0917	-0.00727	0.00458	0.112	-0.0076	0.00399	0.0568
E2	Language	Longitudinal	Race*APOE2	-0.00831	0.00537	0.121	-0.01221	0.00595	0.0402	-0.01239	0.00701	0.0774	-0.00206	0.00844	0.807	-0.0077	0.00537	0.152	-0.01158	0.00602	0.0546	-0.00797	0.00505	0.115
E2	Language	Longitudinal	Race*APOE2*Sex	0.00258	0.01224	0.833	-0.0019	0.01349	0.888	0.01076	0.0161	0.504	-0.0082	0.01893	0.665	0.00234	0.01224	0.848	0.00214	0.0139	0.878	0.0153	0.0113	0.892
E4	Memory	Baseline	APOE4	-0.38865	0.00724	<2.23E-308*	-0.39567	0.00732	<2.23E-308*	-0.35004	0.00922	7.09E-303*	-0.44611	0.01157	1.05E-310*	-0.38097	0.0071	<2.23E-308*	-0.3819	0.00814	<2.23E-308*	N/A	N/A	N/A
E4	Memory	Baseline	NHW, Males: APOE4	-0.34725	0.01122	1.95E-202*	-0.35236	0.01133	2.69E-204*	-0.3011	0.01486	1.85E-88*	-0.40681	0.01705	2.82E-120*	-0.3453	0.01105	2.59E-206*	-0.33188	0.01272	5.68E-145*	N/A	N/A	N/A
E4	Memory	Baseline	NHW, Females: APOE4	-0.44125	0.01098	<2.23E-308*	-0.449	0.01111	<2.23E-308*	-0.40849	0.01375	3.37E-184*	-0.49678	0.01797	2.41E-160*	-0.42816	0.01073	<2.23E-308*	-0.44714	0.01249	1.58E-266*	N/A	N/A	N/A
E4	Memory	Baseline	NHB, Males: APOE4	-0.24711	0.03235	4.63E-14*	-0.25314	0.0328	2.66E-14*	-0.23098	0.04018	1.36E-08*	-0.27387	0.05442	6.91E-07*	-0.24369	0.03093	7.66E-15*	-0.25305	0.03959	2.77E-10*	N/A	N/A	N/A
E4	Memory	Baseline	NHB, Females: APOE4	-0.31592	0.01995	1.81E-54*	-0.32882	0.02029	9.03E-57*	-0.30322	0.02363	2.89E-36*	-0.34237	0.03569	4.16E-21*	-0.30205	0.01915	4.22E-54*	-0.31963	0.02306	4.39E-42*	N/A	N/A	N/A
E4	Memory	Baseline	NHW: APOE4*Sex	-0.08265	0.01569	1.40E-07*	-0.0853	0.01585	7.29E-08*	-0.10585	0.02034	1.97E-07*	-0.08212	0.0247	8.90E-04*	-0.07657	0.01537	6.38E-07*	-0.10079	0.01772	1.31E-08*	N/A	N/A	N/A
E4	Memory	Baseline	NHB: APOE4*Sex	-0.06598	0.03823	0.0844	-0.07361	0.03872	0.0573	-0.07249	0.04588	0.114	-0.06659	0.06723	0.322	-0.056	0.03661	0.126	-0.05974	0.04538	0.188	N/A	N/A	N/A
E4	Memory	Baseline	Males: APOE4	-0.34071	0.01064	7.68E-217*	-0.34576	0.01075	1.32E-218*	-0.29579	0.01399	3.03E-96*	-0.39981	0.01631	6.51E-127*	-0.33713	0.01044	2.81E-220*	-0.32623	0.01197	3.79E-158*	N/A	N/A	N/A
E4	Memory	Baseline	Females: APOE4	-0.42177	0.00973	<2.23E-308*	-0.42984	0.00986	<2.23E-308*	-0.38855	0.01205	2.08E-217*	-0.47727	0.01615	4.68E-183*	-0.4068	0.00946	<2.23E-308*	-0.42093	0.01094	1.79E-308*	N/A	N/A	N/A
E4	Memory	Baseline	Sex*APOE4	-0.07073	0.01443	9.60E-07*	-0.07398	0.01459	3.98E-07*	-0.09116	0.01852	8.59E-07*	-0.06912	0.02298	2.63E-03*	-0.06459	0.01408	4.51E-06*	-0.08133	0.01618	5.06E-07*	N/A	N/A	N/A
E4	Memory	Baseline	Race*APOE4	0.10406	0.02062	4.51E-07*	0.09932	0.02094	2.12E-06*	0.07224	0.02567	0.00489	0.14515	0.03419	2.20E-05*	0.1066	0.02023	1.37E-07*	0.0912	0.02381	1.28E-04*	N/A	N/A	N/A
E4	Memory	Baseline	Race*APOE4*Sex	0.01807	0.04548	0.691	0.01354	0.04609	0.769	0.03137	0.05639	0.578	0.02818	0.07584	0.71	0.02118	0.04442	0.633	0.03736	0.05314	0.482	N/A	N/A	N/A
E4	Ex. Func.	Baseline	APOE4	-0.19327	0.00637	2.27E-199*	-0.19459	0.00645	3.41E-197*	-0.16866	0.00855	1.35E-85*	-0.22747	0.0096	7.12E-122*	-0.18569	0.00609	2.58E-201*	-0.18544	0.00714	7.06E-147*	N/A	N/A	N/A
E4	Ex. Func.	Baseline	NHW, Males: APOE4	-0.18178	0.01016	1.23E-70*	-0.18213	0.01026	1.49E-69*	-0.15776	0.0142	2.16E-28*	-0.21434	0.01457	3.78E-48*	-0.17921	0.00982	2.26E-73*	-0.17581	0.01158	2.06E-51*	N/A	N/A	N/A
E4	Ex. Func.	Baseline	NHW, Females: APOE4	-0.20531	0.00901	4.65E-113*	-0.20858	0.00912	8.04E-114*	-0.18776	0.01206	7.48E-54*	-0.22976	0.01369	4.20E-62*	-0.19474	0.00867	6.49E-110*	-0.20277	0.0103	6.74E-85*	N/A	N/A	N/A
E4	Ex. Func.	Baseline	NHB, Males: APOE4	-0.12893	0.03184	5.50E-05*	-0.1365	0.03219	2.42E-05*	-0.15743	0.04068	1.19E-04*	-0.08088	0.05128	1.15E-01*	-0.12603	0.02915	1.67E-05*	-0.06284	0.03813	0.0997	N/A	N/A	N/A
E4	Ex. Func.	Baseline	NHB, Females: APOE4	-0.13112	0.01852	1.74E-12*	-0.13851	0.01891	3.02E-13*	-0.10973	0.02296	1.89E-06*	-0.16299	0.03123	2.10E-07*	-0.12071	0.01712	2.16E-12*	-0.13057	0.02104	6.45E-10*	N/A	N/A	N/A
E4	Ex. Func.	Baseline	NHW: APOE4*Sex	-0.01527	0.01343	0.256	-0.01857	0.01357	0.171	-0.02748	0.01853	0.138	-0.01696	0.01978	0.391	-0.01099	0.01295	0.396	-0.01435	0.01527	0.347	N/A	N/A	N/A
E4	Ex. Func.	Baseline	NHB: APOE4*Sex	-0.00036	0.03591	0.992	-0.00031	0.03645	0.993	0.04859	0.04505	0.281	-0.08217	0.05951	0.168	0.00713	0.03309	0.829	-0.06221	0.04199	0.139	N/A	N/A	N/A
E4	Ex. Func.	Baseline	Males: APOE4	-0.18331	0.00981	6.20E-77*	-0.18365	0.00991	1.13E-75*	-0.16224	0.01354	9.72E-33*	-0.21199	0.01426	3.64E-49*	-0.17842	0.00938	1.54E-79*	-0.17274	0.011	6.88E-55*	N/A	N/A	N/A
E4	Ex. Func.	Baseline	Females: APOE4	-0.19964	0.00836	3.59E-124*	-0.20144	0.00848	6.66E-123*	-0.17259	0.01096	3.67E-55*	-0.2385	0.01301	1.08E-73*	-0.18646	0.00794	2.71E-120*	-0.1942	0.00935	2.03E-94*	N/A	N/A	N/A
E4	Ex. Func.	Baseline	Sex*APOE4	-0.00879	0.01276	0.491	-0.01074	0.01291	0.405	-0.00771	0.01729	0.656	-0.02814	0.01913	0.141	-0.0048	0.01214	0.693	-0.01232	0.01425	0.387	N/A	N/A	N/A
E4	Ex. Func.	Baseline	Race*APOE4	0.07053	0.01782	7.60E-05*	0.06467	0.01812	3.59E-04*	0.04884	0.02348	0.0375	0.08792	0.02773	1.52E-03*	0.07104	0.01716	3.49E-05*	0.06808	0.02058	9.42E-04*	N/A	N/A	N/A
E4	Ex. Func.	Baseline	Race*APOE4*Sex	0.0181	0.03938	0.646	0.02194	0.03993	0.583	0.07577	0.05188	0.144	-0.05922	0.06126	0.334	0.02005	0.03773	0.595	-0.03686	0.04615	0.424	N/A	N/A	N/A
E4	Language	Baseline	APOE4	-0.19996	0.00656	4.17E-201*	-0.20228	0.00665	1.74E-200*	-0.16507	0.00877	3.50E-78*	-0.24959	0.00994	1.77E-136*	-0.19232	0.00639	1.95E-196*	-0.19321	0.00744	1.54E-145*	N/A	N/A	N/A
E4	Language	Baseline	NHW, Males: APOE4	-0.17424	0.01029	1.29E-63*	-0.17679	0.0104	4.60E-64*	-0.1254	0.01403	5.23E-19*	-0.23888	0.01514	5.68E-55*	-0.1723	0.01014	4.96E-64*	-0.15719	0.01174	1.63E-40*	N/A	N/A	N/A
E4	Language	Baseline	NHW, Females: APOE4	-0.2203	0.00983	1.35E-109*	-0.22341	0.00995	6.93E-110*	-0.19306	0.01314	2.91E-48*	-0.26122	0.01495	5.10E-67*	-0.2075	0.00952	1.18E-103*	-0.22241	0.01128	3.41E-85*	N/A	N/A	N/A
E4	Language	Baseline	NHB, Males: APOE4	-0.15604	0.02906	9.53E-08*	-0.16206	0.02937	4.28E-08*	-0.18082	0.03636	8.36E-07*	-0.1153	0.04832	1.74E-02*	-0.15351	0.02751	3.01E-08*	-0.12877	0.0358	3.42E-04*	N/A	N/A	N/A
E4	Language	Baseline	NHB, Females: APOE4	-0.17167	0.01763	4.19E-22*	-0.17622	0.01802	2.84E-22*	-0.16469	0.02164	4.28E-14*	-0.17925	0.03017	3.61E-09*	-0.15931	0.0166	1.59E-21*	-0.19579	0.0202	8.15E-22*	N/A	N/A	N/A
E4	Language	Baseline	NHW: APOE4*Sex	-0.03062	0.01417	3.07E-02*	-0.03119	0.01433	2.95E-02*	-0.06486	0.01933	0.000795	-0.02083	0.02113	0.324	-0.02541	0.01384	0.0663	-0.04368	0.01614	6.82E-03*	N/A	N/A	N/A
E4	Language	Baseline	NHB: APOE4*Sex	-0.01347	0.03385	0.691	-0.01195	0.03437	0.728	0.01621	0.0418	0.698	-0.06353	0.05742	0.269	-0.00442	0.0319	0.89	-0.05847	0.04009	0.145	N/A	N/A	N/A
E4	Language	Baseline	Males: APOE4	-0.17619	0.00977	6.87E-72*	-0.17863	0.00988	3.04E-72*	-0.13353	0.0132	6.80E-24*	-0.23363	0.01454	5.06E-57*	-0.17268	0.00958	7.77E-72*	-0.15755	0.01105	1.13E-45*	N/A	N/A	N/A
E4	Language	Baseline	Females: APOE4	-0.21607	0.00878	1.68E-131*	-0.21787	0.00891	7.75E-130*	-0.18637	0.01157	1.21E-57*	-0.25989	0.0136	8.21E-80*	-0.20137	0.00844	6.11E-124*	-0.21719	0.00995	6.82E-104*	N/A	N/A	N/A
E4	Language	Baseline	Sex*APOE4	-0.02726	0.0131	0.0375	-0.02668	0.01326	0.0443	-0.05009	0.01766	4.56E-03*	-0.02542	0.01979	0.199	-0.02221	0.0127	0.0804	-0.04349	0.0148	3.31E-03*	N/A	N/A	N/A
E4	Language	Baseline	Race*APOE4	0.03262	0.01854	0.0784	0.03045	0.01886	0.106	-0.00894	0.02413	0.711	0.09039	0.0293	2.04E-03*	0.03405	0.01811	0.0601	0.00963	0.02156	0.655	N/A	N/A	N/A
E4	Language	Baseline	Race*APOE4*Sex	0.01764	0.04092	0.666	0.01981	0.04152	0.633	0.08073	0.05299	0.128	-0.04402	0.06506	0.499	0.02057	0.03979	0.605	-0.01545	0.04822	0.749	N/A	N/A	N/A
E4	Memory	Longitudinal	APOE4	-0.05763	0.00144	<2.23E-308*	-0.05929	0.00146	<2.23E-308*	-0.06027	0.00178	9.03E-249*	-0.05305	0.00242	4.27E-106*	-0.05784	0.00144	<2.23E-308*	-0.05819	0.00158	2.50E-295*	N/A	N/A	N/A
E4	Memory	Longitudinal	NHW, Males: APOE4	-0.06521	0.00245	2.82E-154*	-0.06644	0.00248	3.39E-156*	-0.06688	0.00317	4.12E-98*	-0.0628	0.00393	3.14E-57*	-0.06538	0.00246	8.96E-155*	-0.06345	0.00268	4.95E-123*	N/A	N/A	N/A
E4	Memory	Longitudinal	NHW, Females: APOE4	-0.05962	0.0021	6.47E-177*	-0.06092	0.00212	1.39E-179*	-0.06336	0.00254	8.43E-136*	-0.05288	0.00359	5.37E-49*	-0.05958	0.0021	2.23E-176*	-0.06121	0.00234	9.08E-150*	N/A	N/A	N/A
E4	Memory	Longitudinal	NHB, Males: APOE4	-0.03921	0.00634	7.03E-10*	-0.04085	0.00649	3.35E-10*	-0.0402	0.00763	1.50E-07*	-0.03556	0.01095	1.19E-03*	-0.03983	0.00636	4.12E-10*	-0.04592	0.008	1.03E-08*	N/A	N/A	N/A
E4	Memory	Longitudinal	NHB, Females: APOE4	-0.03697	0.0036	1.13E-24*	-0.04002	0.00368	2.07E-27*	-0.03903	0.00435	3.35E-19*	-0.03314	0.00639	2.27E-07*	-0.03743	0.0036	3.19E-25*	-0.03774	0.00405	1.56E-20*	N/A	N/A	N/A
E4	Memory	Longitudinal	NHW: APOE4*Sex	0.00404	0.00319	0.205	0.00394	0.00323	0.222	0.00026	0.004	0.948	0.00837	0.00529	0.114	0.00404	0.00319	0.205	0.00172	0.00353	0.626	N/A	N/A	N/A
E4	Memory	Longitudinal	NHB: APOE4*Sex	0.00036	0.00704	0.96	-0.00111	0.00718	0.877	0.00021	0.00862	0.98	0.00116	0.01223	0.924	0.00036	0.00705	0.959	0.00458	0.00834	0.582	N/A	N/A	N/A
E4	Memory	Longitudinal	Males: APOE4	-0.06198	0.00231	2.08E-157*	-0.06333	0.00234	4.72E-160*	-0.06355	0.00297	6.85E-101*	-0.05956	0.00371	1.40E-57*	-0.06226	0.00231	2.4E-158*	-0.06228	0.00251	6.86E-135*	N/A	N/A	N/A
E4	Memory	Longitudinal	Females: APOE4	-0.05435	0.00184	7.02E-190*	-0.05621	0.00187	1.21E-196*	-0.05792	0.00222	1.44E-148*	-0.04768	0.00319	3.12E-50*	-0.05447	0.00185	3.51E-190*	-0.05527	0.00203	3.63E-162*	N/A	N/A	N/A
E4	Memory	Longitudinal	Sex*APOE4	0.00579	0.00291	0.0463	0.00524	0.00295	0.0754	0.00211	0.00362	0.56	0.01044	0.00486	0.0318	0.00579	0.00291	0.0467	0.00577	0.00318	0.0697	N/A	N/A	N/A
E4	Memory	Longitudinal	Race*APOE4	0.02162	0.00408	1.15E-07*	0.02036	0.00416	9.96E-07*	0.02252	0.00497	5.73E-06*	0.02105	0.00706	2.89E-03*	0.02152	0.00408	1.33E-07*	0.01934	0.00467	3.43E-05*	N/A	N/A	N/A
E4	Memory	Longitudinal	Race*APOE4*Sex	-0.0046	0.00908	0.612	-0.00595	0.00923	0.519	-0.00019	0.01118	0.986	-0.00967	0.01549	0.532	-0.0044	0.00909	0.629	0.00081	0.0106	0.939	N/A	N/A	N/A
E4	Ex. Func.	Longitudinal	APOE4	-0.03462	0.00116	6.13E-194*	-0.03579	0.00118	1.12E-199*	-0.03816	0.00145	7.65E-153*	-0.0282	0.00195	3.27E-47*	-0.0347	0.00117	3.99E-194*	-0.03595	0.00128	4.86E-173*	N/A	N/A	N/A
E4	Ex. Func.	Longitudinal	NHW, Males: APOE4	-0.04077	0.00204	1.61E-88*	-0.04227	0.00208	1.10E-91*	-0.04641	0.00264	7.74E-69*	-0.03155	0.00324	2.11E-22*	-0.04094	0.00204	4.90E-89*	-0.04049	0.00225	7.83E-72*	N/A	N/A	N/A
E4	Ex. Func.	Longitudinal	NHW, Females: APOE4	-0.03654	0.00167	1.99E-105*	-0.03696	0.0017	1.39E-104*	-0.03923	0.00203	1.85E-82*	-0.03107	0.00286	2.18E-27*	-0.03642	0.00167	1.55E-104*	-0.03817	0.00188	9.42E-92*	N/A	N/A	N/A
E4	Ex. Func.	Longitudinal	NHB, Males: APOE4	-0.02439	0.00516	2.39E-06*	-0.02516	0.00529	2.04E-06*	-0.0205	0.00609	7.76E-04*	-0.03147	0.00945	8.87E-04*	-0.0245	0.00517	2.20E-06*	-0.03347	0.0065	2.82E-07*	N/A	N/A	N/A
E4	Ex. Func.	Longitudinal	NHB, Females: APOE4	-0.01608	0.00297	6.09E-08*	-0.01848	0.00307	1.69E-09*	-0.01963	0.00358	4.52E-08*	-0.00905	0.0053	0.088	-0.01645	0.00296	2.87E-08*	-0.01553	0.00336	3.79E-06*	N/A	N/A	N/A
E4	Ex. Func.	Longitudinal	NHW: APOE4*Sex	0.00186	0.00259	0.472	0.00277	0.00263	0.292	0.00326	0.00327	0.319	-0.00015	0.00429	0.973	0.00192	0.00259	0.459	4e-05	0.00289	0.989	N/A	N/A	N/A
E4	Ex. Func.	Longitudinal	NHB: APOE4*Sex	0.00817	0.00583	0.161	0.00656	0.00598	0.272	0.00116	0.00708	0.87	0.02185	0.01029	0.0337	0.00789	0.00582	0.175	0.01768	0.00694	1.09E-02*	N/A	N/A	N/A
E4	Ex. Func.	Longitudinal	Males: APOE4	-0.03842	0.00191	6.88E-90*	-0.03987	0.00194	3.81E-93*	-0.04286	0.00245	2.43E-68*	-0.03098	0.00306	5.02E-24*	-0.03863	0.00191	1.79E-90*	-0.03945	0.00209	2.41E-79*	N/A	N/A	N/A
E4	Ex. Func.	Longitudinal	Females: APOE4	-0.03193	0.00147	5.97E-104*	-0.03289	0.0015	2.93E-106*	-0.03502	0.00178	1.45E-85*	-0.02579	0.00255	4.39E-24*	-0.0319	0.00147	1.5E-103*	-0.03352	0.00162	2.14E-94*	N/A	N/A	N/A
E4	Ex. Func.	Longitudinal	Sex*APOE4	0.00429	0.00235	0.0683	0.00464	0.0024	0.0527	0.00451	0.00295	0.126	0.00454	0.00394	0.249	0.00428	0.00236	0.0697	0.00363	0.00259	0.16	N/A	N/A	N/A
E4	Ex. Func.	Longitudinal	Race*APOE4	0.01795	0.00328	4.30E-08*	0.01697	0.00336	4.29E-07*	0.02049	0.004	2.94E-07*	0.01477	0.0057	9.57E-03*	0.01763	0.00328	7.50E-08*	0.01666	0.00378	1.07E-05*	N/A	N/A	N/A
E4	Ex. Func.	Longitudinal	Race*APOE4*Sex	0.00544	0.00733	0.458	0.00271	0.00748	0.717	-0.00292	0.00903	0.747	0.0213	0.01255	0.0896	0.00514	0.00733	0.483	0.01736	0.00866	0.045	N/A	N/A	N/A
E4	Language	Longitudinal	APOE4	-0.04443	0.00126	5.19E-272*	-0.04607	0.00128	2.63E-282*	-0.04683	0.00158	1.99E-192*	-0.04012	0.00207	1.20E-83*	-0.04467	0.00126	1.10E-273*	-0.04498	0.00137	6.91E-234*	N/A	N/A	N/A
E4	Language	Longitudinal	NHW, Males: APOE4	-0.05069	0.00213	2.17E-124*	-0.0521	0.00216	6.29E-128*	-0.05186	0.00276	2.57E-78*	-0.04808	0.00337	4.52E-46*	-0.05096	0.00213	6.68E-126*	-0.04879	0.00232	2.28E-97*	N/A	N/A	N/A
E4	Language	Longitudinal	NHW, Females: APOE4	-0.04839	0.00187	7.09E-147*	-0.04966	0.0019	1.71E-149*	-0.0532	0.00234	1.19E-113*	-0.04006	0.00308	1.20E-38*	-0.04843	0.00187	1.66E-146*	-0.04942	0.0021	6.81E-122*	N/A	N/A	N/A
E4	Language	Longitudinal	NHB, Males: APOE4	-0.0246	0.00492	5.98E-07*	-0.02542	0.00503	4.58E-07*	-0.01609	0.00587	6.16E-03*	-0.03835	0.00848	6.66E-06*	-0.02498	0.00496	4.92E-07*	-0.03071	0.00618	7.30E-07*	N/A	N/A	N/A
E4	Language	Longitudinal	NHB, Females: APOE4	-0.02248	0.00312	6.55E-13*	-0.02513	0.00324	1.03E-14*	-0.02276	0.00377	1.61E-09*	-0.02203	0.00557	7.76E-05*	-0.02289	0.00313	2.86E-13*	-0.02514	0.00346	3.72E-13*	N/A	N/A	N/A
E4	Language	Longitudinal	NHW: APOE4*Sex	0.00154	0.0028	0.583	0.00174	0.00284	0.541	-0.00356	0.00359	0.321	0.00786	0.00453	0.0831	0.00172	0.0028	0.538	-0.00063	0.0031	0.838	N/A	N/A	N/A
E4	Language	Longitudinal	NHB: APOE4*Sex	0.00159	0.00598	0.79	-0.00022	0.00616	0.971	-0.00657	0.00732	0.37	0.01565	0.01034	0.13	0.00142	0.00601	0.813	0.00414	0.00697	0.553	N/A	N/A	N/A
E4	Language	Longitudinal	Males: APOE4	-0.04721	0.00198	2.64E-124*	-0.04864	0.00201	3.92E-128*	-0.04734	0.00255	2.40E-76*	-0.04619	0.00315	2.44E-48*	-0.04755	0.00198	4.97E-126*	-0.04642	0.00214	1.01E-103*	N/A	N/A	N/A
E4	Language	Longitudinal	Females: APOE4	-0.04241	0.00163	8.52E-148*	-0.04412	0.00167	1.05E-153*	-0.04633	0.00201	7.41E-117*	-0.03521	0.00274	1.09E-37*	-0.04257	0.00164	4.44E-148*	-0.04401	0.0018	2.07E-131*	N/A	N/A	N/A
E4	Language	Longitudinal	Sex*APOE4	0.00374	0.00254	0.14	0.00346	0.00258	0.179	-0.00143	0.00321	0.655	0.01073	0.00416	9.88E-03*	0.00389	0.00254	0.126	0.0018	0.00277	0.516	N/A	N/A	N/A
E4	Language	Longitudinal	Race*APOE4	0.02334	0.00351	2.99E-11*	0.02268	0.00359	2.81E-10*	0.02815	0.00431	6.38E-11*	0.01549	0.006	9.85E-03*	0.0233	0.00351	3.34E-11*	0.01829	0.00401	5.1e-06	N/A	N/A	N/A
E4	Language	Longitudinal	Race*APOE4*Sex	-0.00162	0.00782	0.836	-0.00352	0.00796	0.658	-0.00436	0.00969	0.653	0.00563	0.01315	0.669	-0.0018	0.00782	0.818	0.00278	0.00911	0.76	N/A	N/A	N/A

## Sheet: eTable 3
eTable 3. APOE x Race x Sex Interactions on Cognition (Normal Cognition)
*FDR corrected p-value<0.05
				Cognitively Normals (n =18737)			Excluding E2/E4 (n = 18266)			<75 yrs (n = 10886)			≥75 yrs (n = 7851)			Education Covariate (n=18737)			PC Covariates (n=15400)			Additive APOE2 Model (n=18737)
APOE Allele	Cognitive Domain	Model	Race/Sex	Beta	SE	P	Beta	SE	P	Beta	SE	P	Beta	SE	P	Beta	SE	P	Beta	SE	P	Beta	SE	P
E2	Memory	Baseline	APOE2	-0.00031	0.00998	0.975	0.00824	0.01075	0.443	-0.01113	0.01323	0.4	0.01044	0.01516	0.491	0.00344	0.00973	0.723	-0.01287	0.01115	0.249	-0.00509	0.00945	0.59
E2	Memory	Baseline	NHW, Males: APOE2	0.01473	0.01744	0.398	0.02295	0.01846	0.214	0.00649	0.0231	0.779	0.02384	0.02648	0.368	0.0191	0.01695	0.26	-0.00015	0.01965	0.953	0.00588	0.01639	0.72
E2	Memory	Baseline	NHW, Females: APOE2	0.0138	0.01384	0.318	0.02213	0.01489	0.137	0.01575	0.01868	0.399	0.0088	0.02059	0.669	0.01472	0.01353	0.277	-0.00315	0.01581	0.842	0.01352	0.01322	0.306
E2	Memory	Baseline	NHB, Males: APOE2	0.02624	0.04494	0.56	0.02515	0.04961	0.612	-0.03578	0.05721	0.532	0.15379	0.07125	0.0321	-0.00207	0.04234	0.961	0.00234	0.05272	0.965	0.00861	0.04087	0.833
E2	Memory	Baseline	NHB, Females: APOE2	-0.00392	0.02505	0.876	-0.00622	0.02778	0.823	-0.02606	0.03094	0.4	0.03365	0.04267	0.431	-0.00265	0.02425	0.913	-0.02466	0.02795	0.378	-0.01318	0.02363	0.577
E2	Memory	Baseline	NHW: APOE2*Sex	-0.00415	0.02239	0.853	-0.00461	0.02387	0.847	0.00932	0.02996	0.756	-0.01737	0.03363	0.605	-0.00708	0.02184	0.746	-0.00409	0.02533	0.872	0.0044	0.02118	0.836
E2	Memory	Baseline	NHB: APOE2*Sex	-0.0305	0.05221	0.559	-0.03118	0.05746	0.587	0.00955	0.06478	0.883	-0.11918	0.08767	0.174	-0.00404	0.05026	0.936	-0.03463	0.06011	0.565	-0.02196	0.04789	0.647
E2	Memory	Baseline	Males: APOE2	0.00609	0.01649	0.712	0.01538	0.01754	0.38	-0.01084	0.02167	0.617	0.02673	0.02527	0.29	0.01025	0.01591	0.519	-0.00428	0.01828	0.815	-0.0036	0.01544	0.816
E2	Memory	Baseline	Females: APOE2	-0.00654	0.01239	0.598	0.00339	0.01343	0.801	-0.01391	0.01644	0.398	-0.00045	0.01884	0.981	-0.00309	0.01205	0.798	-0.02089	0.01388	0.132	-0.00807	0.01181	0.495
E2	Memory	Baseline	Sex*APOE2	-0.01452	0.02078	0.485	-0.01446	0.02227	0.516	-0.00308	0.02751	0.911	-0.02853	0.03163	0.367	-0.0148	0.02014	0.462	-0.01497	0.02313	0.517	-0.0064	0.01958	0.744
E2	Memory	Baseline	Race*APOE2	-0.01164	0.02608	0.655	-0.0213	0.02867	0.458	-0.04158	0.03244	0.2	0.0478	0.04397	0.277	-0.01785	0.0255	0.484	-0.02132	0.02993	0.476	-0.01943	0.02445	0.427
E2	Memory	Baseline	Race*APOE2*Sex	-0.02634	0.06025	0.662	-0.02649	0.06594	0.688	0.00035	0.07429	0.996	-0.09989	0.10275	0.331	0.00218	0.05864	0.97	-0.02207	0.07052	0.754	-0.02635	0.0555	0.635
E2	Ex. Func.	Baseline	APOE2	0.00334	0.01106	0.763	0.01237	0.01191	0.299	-0.00208	0.01492	0.889	0.00561	0.01637	0.732	0.00956	0.01044	0.36	0.00671	0.01212	0.58	0.00013	0.01047	0.99
E2	Ex. Func.	Baseline	NHW, Males: APOE2	-0.00901	0.01909	0.637	0.00367	0.02024	0.856	-0.01399	0.02602	0.591	-0.00272	0.0279	0.922	-0.003	0.01811	0.868	-0.01185	0.02125	0.577	-0.01234	0.01794	0.492
E2	Ex. Func.	Baseline	NHW, Females: APOE2	0.04472	0.01466	2.29E-03*	0.0516	0.01574	1.05E-03*	0.04993	0.02034	0.0141	0.03226	0.02093	0.123	0.04672	0.01403	8.73E-04*	0.0407	0.01673	0.015	0.04338	0.014	1.95E-03*
E2	Ex. Func.	Baseline	NHB, Males: APOE2	0.12365	0.06032	0.0408	0.09338	0.0665	0.161	0.08685	0.07322	0.236	0.21244	0.10654	0.0475	0.07318	0.05455	0.18	0.09095	0.0698	0.193	0.09016	0.05488	0.101
E2	Ex. Func.	Baseline	NHB, Females: APOE2	0.01212	0.02969	0.683	-0.00361	0.0331	0.913	-0.00475	0.03645	0.896	0.04494	0.05147	0.383	0.01406	0.02762	0.611	0.00836	0.03332	0.802	0.00555	0.02801	0.843
E2	Ex. Func.	Baseline	NHW: APOE2*Sex	0.05161	0.02401	0.0316	0.04556	0.02558	0.0749	0.06377	0.03307	0.0539	0.0352	0.03464	0.31	0.04828	0.0229	0.035	0.05138	0.02703	0.0573	0.05359	0.02271	0.0183
E2	Ex. Func.	Baseline	NHB: APOE2*Sex	-0.11207	0.06387	0.0794	-0.09672	0.07061	0.171	-0.0914	0.07806	0.242	-0.16008	0.11123	0.15	-0.06439	0.05901	0.275	-0.08503	0.07349	0.247	-0.0849	0.05857	0.147
E2	Ex. Func.	Baseline	Males: APOE2	-0.01101	0.01871	0.556	-0.00019	0.01994	0.992	-0.02001	0.02509	0.425	-0.0003	0.02795	0.991	-0.0053	0.01749	0.762	-0.01095	0.02021	0.588	-0.01686	0.01751	0.336
E2	Ex. Func.	Baseline	Females: APOE2	0.01065	0.01372	0.438	0.01922	0.01485	0.196	0.00654	0.01856	0.724	0.00905	0.02019	0.654	0.01633	0.01298	0.209	0.01588	0.01515	0.294	0.00919	0.01307	0.482
E2	Ex. Func.	Baseline	Sex*APOE2	0.02051	0.02321	0.377	0.01804	0.02487	0.468	0.02651	0.03137	0.398	0.00941	0.03427	0.784	0.02105	0.02186	0.336	0.02741	0.02536	0.28	0.02487	0.02186	0.255
E2	Ex. Func.	Baseline	Race*APOE2	0.01235	0.0282	0.661	-0.01573	0.03101	0.612	-0.0134	0.03583	0.708	0.06422	0.0461	0.164	0.00156	0.02683	0.954	0.00518	0.03191	0.871	0.00291	0.02645	0.913
E2	Ex. Func.	Baseline	Race*APOE2*Sex	-0.16513	0.06586	1.22E-02*	-0.14358	0.07212	0.0465	-0.15705	0.08325	0.0593	-0.19675	0.10825	0.0692	-0.1214	0.06251	0.0521	-0.13501	0.07613	0.0762	-0.13959	0.06064	0.0213
E2	Language	Baseline	APOE2	-0.01684	0.01105	0.127	-0.0104	0.01188	0.382	-0.0258	0.01554	0.097	-0.01047	0.01544	0.498	-0.01282	0.01063	0.228	-0.02455	0.01236	0.047	-0.01696	0.01047	0.105
E2	Language	Baseline	NHW, Males: APOE2	0.00189	0.01876	0.92	0.00513	0.01987	0.796	0.00177	0.02657	0.947	0.00266	0.02625	0.919	0.00478	0.01829	0.794	-0.03038	0.02103	0.149	-0.00028	0.01767	0.987
E2	Language	Baseline	NHW, Females: APOE2	-0.00302	0.01544	0.845	-0.00352	0.01661	0.832	-0.01529	0.02246	0.496	0.00412	0.02078	0.843	-0.00266	0.01486	0.858	-0.0046	0.01778	0.796	-0.00114	0.01475	0.939
E2	Language	Baseline	NHB, Males: APOE2	0.10938	0.05054	0.0308	0.12186	0.05541	0.0283	0.07929	0.06175	0.2	0.17969	0.08726	0.0408	0.07988	0.04808	0.0972	0.14562	0.06125	0.0179	0.09387	0.04591	0.0413
E2	Language	Baseline	NHB, Females: APOE2	-0.00777	0.02706	0.774	0.00518	0.02993	0.863	0.00218	0.03365	0.948	-0.0245	0.04554	0.591	-0.00603	0.02559	0.814	-0.01439	0.03067	0.639	-0.01357	0.02553	0.595
E2	Language	Baseline	NHW: APOE2*Sex	-0.01194	0.02468	0.629	-0.0168	0.02629	0.523	-0.0181	0.0355	0.61	0.00066	0.03366	0.984	-0.01466	0.02387	0.539	0.01812	0.02798	0.517	-0.00782	0.02337	0.738
E2	Language	Baseline	NHB: APOE2*Sex	-0.11686	0.05714	0.0409	-0.11709	0.06272	0.0621	-0.0771	0.07072	0.276	-0.19702	0.09667	0.0419	-0.08261	0.05411	0.127	-0.15073	0.06689	0.0244	-0.10732	0.05235	0.0405
E2	Language	Baseline	Males: APOE2	0.00263	0.01783	0.883	0.00881	0.01897	0.642	-0.00149	0.02478	0.952	0.00704	0.0255	0.782	0.00539	0.01725	0.755	-0.01439	0.01972	0.465	-0.0003	0.01672	0.986
E2	Language	Baseline	Females: APOE2	-0.02926	0.01397	0.0362	-0.02162	0.01512	0.153	-0.04191	0.0197	0.0334	-0.02025	0.0194	0.297	-0.02495	0.01332	0.0611	-0.03284	0.01571	0.0367	-0.02795	0.01331	0.0357
E2	Language	Baseline	Sex*APOE2	-0.03608	0.02312	0.119	-0.03594	0.02474	0.146	-0.04064	0.03254	0.212	-0.02766	0.03228	0.391	-0.03516	0.02217	0.113	-0.02121	0.02576	0.41	-0.03183	0.0218	0.144
E2	Language	Baseline	Race*APOE2	0.01929	0.02837	0.497	0.03316	0.0312	0.288	0.02219	0.03714	0.55	0.01562	0.04457	0.726	0.01243	0.02747	0.651	0.02928	0.03262	0.369	0.0124	0.0266	0.641
E2	Language	Baseline	Race*APOE2*Sex	-0.10385	0.06612	0.116	-0.09933	0.07245	0.17	-0.06179	0.08571	0.471	-0.19173	0.10477	0.0673	-0.06868	0.06376	0.281	-0.15074	0.07748	0.0517	-0.09867	0.06085	0.105
E2	Memory	Longitudinal	APOE2	0.01047	0.00215	1.17E-06*	0.01235	0.00231	8.77E-08*	0.00713	0.00261	6.33E-03*	0.01399	0.00365	1.24E-04*	0.01038	0.00215	1.39E-06*	0.01277	0.00235	5.57E-08*	0.01041	0.00205	3.69E-07*
E2	Memory	Longitudinal	NHW, Males: APOE2	0.01168	0.00369	1.56E-03*	0.01381	0.00393	4.37E-04*	0.00925	0.00451	0.0405	0.01448	0.00622	0.02	0.01169	0.00369	1.53E-03*	0.01157	0.00395	3.42E-03*	0.01108	0.00347	1.43E-03*
E2	Memory	Longitudinal	NHW, Females: APOE2	0.00794	0.00312	1.11E-02*	0.0103	0.00333	1.99E-03*	0.00402	0.00383	0.294	0.01143	0.00513	0.0259	0.00772	0.00312	1.34E-02*	0.01491	0.00352	2.28E-05*	0.00804	0.003	7.32E-03*
E2	Memory	Longitudinal	NHB, Males: APOE2	0.00964	0.0091	0.289	0.01239	0.01004	0.218	0.00803	0.01071	0.453	0.01481	0.01732	0.393	0.00963	0.0091	0.29	0.00687	0.01077	0.524	0.01219	0.00838	0.146
E2	Memory	Longitudinal	NHB, Females: APOE2	0.0135	0.00528	1.05E-02*	0.01369	0.0058	0.0182	0.01086	0.0064	0.0898	0.01996	0.00944	0.0346	0.01366	0.00528	9.67E-03*	0.01279	0.00589	0.03	0.01315	0.005	8.56E-03*
E2	Memory	Longitudinal	NHW: APOE2*Sex	-0.00403	0.00499	0.419	-0.00399	0.0053	0.452	-0.00507	0.00604	0.401	-0.00295	0.00838	0.725	-0.00426	0.00498	0.392	0.00288	0.00547	0.599	-0.00333	0.00472	0.481
E2	Memory	Longitudinal	NHB: APOE2*Sex	0.00442	0.01112	0.691	0.00144	0.01216	0.905	0.00391	0.01349	0.772	0.00542	0.01994	0.786	0.00439	0.01112	0.693	0.000579	0.01288	0.653	0.00125	0.01032	0.904
E2	Memory	Longitudinal	Males: APOE2	0.01179	0.00345	6.20E-04*	0.01396	0.00368	1.51E-04*	0.00907	0.00419	0.0305	0.01482	0.00587	1.16E-02*	0.01184	0.00344	5.85E-04*	0.01131	0.00371	2.29E-03*	0.01155	0.00324	3.59E-04*
E2	Memory	Longitudinal	Females: APOE2	0.00997	0.00273	2.62E-04*	0.01173	0.00293	6.38E-05*	0.00615	0.00332	0.0637	0.01395	0.0046	2.40E-03*	0.00982	0.00273	3.20E-04*	0.01376	0.00301	4.72E-06*	0.00995	0.00261	1.42E-04*
E2	Memory	Longitudinal	Sex*APOE2	-0.00195	0.00454	0.667	-0.00255	0.00485	0.6	-0.00266	0.00547	0.626	-0.0007	0.00774	0.928	-0.00216	0.00453	0.634	0.00223	0.00493	0.651	-0.00175	0.00429	0.682
E2	Memory	Longitudinal	Race*APOE2	0.0034	0.00586	0.561	0.00233	0.00641	0.716	0.00193	0.0068	0.776	0.00576	0.01071	0.591	0.00375	0.00585	0.522	-0.00015	0.0066	0.982	0.00385	0.00553	0.487
E2	Memory	Longitudinal	Race*APOE2*Sex	0.00943	0.01387	0.497	0.00659	0.01514	0.664	0.01028	0.01615	0.524	0.01215	0.02532	0.631	0.00933	0.01385	0.501	0.00548	0.01598	0.732	0.00515	0.01292	0.69
E2	Ex. Func.	Longitudinal	APOE2	0.00645	0.0016	5.47E-05*	0.00803	0.00172	3.04E-06*	0.00374	0.00198	0.059	0.01058	0.00267	7.53E-05*	0.00629	0.00159	7.99E-05*	0.00643	0.00174	2.22E-04*	0.00652	0.00152	1.82E-05*
E2	Ex. Func.	Longitudinal	NHW, Males: APOE2	0.00755	0.00287	8.61E-03*	0.00905	0.00307	3.18E-03*	0.00609	0.00352	0.0831	0.00943	0.00489	0.0538	0.00748	0.00287	9.18E-03*	0.00687	0.00309	0.0264	0.00701	0.00271	9.77E-03*
E2	Ex. Func.	Longitudinal	NHW, Females: APOE2	0.00446	0.00222	0.045	0.00671	0.00238	4.77E-03*	0.00082	0.00278	0.768	0.00935	0.00365	1.04E-02*	0.00424	0.00222	0.0561	0.00672	0.0025	7.09E-03*	0.00498	0.00213	0.0197
E2	Ex. Func.	Longitudinal	NHB, Males: APOE2	0.0027	0.00762	0.723	0.00443	0.00848	0.601	-0.00505	0.01018	0.62	0.01775	0.01108	0.11	0.00247	0.00762	0.746	-0.00019	0.00903	0.983	0.00235	0.00701	0.738
E2	Ex. Func.	Longitudinal	NHB, Females: APOE2	0.01085	0.00434	1.25E-02*	0.00983	0.00482	0.0413	0.01027	0.00534	0.0543	0.01379	0.00757	0.0687	0.01096	0.00434	1.15E-02*	0.00789	0.00482	0.102	0.01056	0.00413	1.05E-02*
E2	Ex. Func.	Longitudinal	NHW: APOE2*Sex	-0.00291	0.00365	0.426	-0.00213	0.0039	0.585	-0.00529	0.00449	0.239	-0.00012	0.00615	0.985	-0.00304	0.00365	0.404	-5e-05	0.00401	0.989	-0.00186	0.00347	0.593
E2	Ex. Func.	Longitudinal	NHB: APOE2*Sex	0.00844	0.00919	0.358	0.00491	0.01017	0.629	0.01633	0.01151	0.156	-0.00452	0.01541	0.77	0.00847	0.00918	0.356	0.00777	0.01064	0.465	0.00832	0.00852	0.329
E2	Ex. Func.	Longitudinal	Males: APOE2	0.00717	0.00269	7.76E-03*	0.00877	0.00289	2.40E-03*	0.0047	0.00332	0.157	0.01095	0.00457	0.0165	0.00709	0.00269	8.37E-03*	0.00678	0.00289	0.0188	0.00667	0.00254	8.56E-03*
E2	Ex. Func.	Longitudinal	Females: APOE2	0.00607	0.00198	2.20E-03*	0.00756	0.00213	3.95E_04*	0.00319	0.00247	0.196	0.01042	0.00329	1.55E-03*	0.00589	0.00198	2.88E-03*	0.00616	0.00218	4.66E-03*	0.00642	0.0019	7.22E-04*
E2	Ex. Func.	Longitudinal	Sex*APOE2	-0.00102	0.00337	0.761	-0.0011	0.00361	0.761	-0.00162	0.00415	0.697	-0.00051	0.00569	0.928	-0.00109	0.00336	0.745	-0.00061	0.00365	0.866	-0.00017	0.00319	0.058
E2	Ex. Func.	Longitudinal	Race*APOE2	0.00357	0.00436	0.412	0.00138	0.00479	0.773	0.00304	0.00518	0.557	0.00559	0.00786	0.477	0.00372	0.00434	0.391	0.00028	0.00491	0.955	0.003	0.00412	0.466
E2	Ex. Func.	Longitudinal	Race*APOE2*Sex	0.01096	0.01032	0.288	0.00654	0.01134	0.564	0.0209	0.0123	0.0893	-0.00472	0.01858	0.8	0.01152	0.01029	0.263	0.00868	0.01194	0.467	0.00969	0.0096	0.313
E2	Language	Longitudinal	APOE2	0.00808	0.00175	4.10E-06*	0.00954	0.00189	4.57E-07*	0.00489	0.00222	0.0275	0.0119	0.00284	2.75E-05*	0.008	0.00176	5.24E-06*	0.00781	0.0091	4.53E-05*	0.00789	0.00167	2.31E-06*
E2	Language	Longitudinal	NHW, Males: APOE2	0.01124	0.00297	1.57E-04*	0.01155	0.00318	2.87E-04*	0.00743	0.00372	0.0456	0.01581	0.0049	1.26E-03*	0.01119	0.00297	1.66E-04*	0.01215	0.00322	1.64E-04*	0.01084	0.0028	1.09E-04*
E2	Language	Longitudinal	NHW, Females: APOE2	0.00457	0.00256	0.075	0.00747	0.00274	6.45E-03*	0.00181	0.00333	0.586	0.00725	0.00398	0.069	0.00443	0.00257	0.0846	0.00516	0.00289	0.0745	0.00456	0.00246	0.0642
E2	Language	Longitudinal	NHB, Males: APOE2	0.0104	0.0072	0.149	0.01458	0.00787	0.0642	0.00538	0.00912	0.556	0.01763	0.01219	0.148	0.00991	0.00723	0.17	0.00611	0.0082	0.456	0.01023	0.00662	0.123
E2	Language	Longitudinal	NHB, Females: APOE2	0.009	0.00439	0.0402	0.0076	0.0049	0.121	0.00616	0.00546	0.259	0.01484	0.00751	0.0483	0.00897	0.00439	0.0409	0.00495	0.00488	0.311	0.00824	0.00417	0.0481
E2	Language	Longitudinal	NHW: APOE2*Sex	-0.00703	0.00408	0.0853	-0.00458	0.00436	0.294	-0.00557	0.00517	0.282	-0.00886	0.00654	0.175	-0.00714	0.00408	0.0804	-0.00738	0.0045	0.101	-0.00664	0.00387	0.0866
E2	Language	Longitudinal	NHB: APOE2*Sex	-0.00136	0.00917	0.882	-0.00682	0.01017	0.503	8e-05	0.01152	0.995	-0.00284	0.01531	0.853	-0.00097	0.00917	0.915	-0.00135	0.01059	0.898	-0.002	0.0085	0.814
E2	Language	Longitudinal	Males: APOE2	0.01151	0.00276	3.12E-05*	0.01218	0.00297	4.14E-05*	0.0075	0.00344	0.0295	0.01652	0.00458	3.11E-04*	0.01145	0.00276	3.40E-05*	0.0118	0.00296	6.85E-05*	0.01115	0.0026	1.79E-05*
E2	Language	Longitudinal	Females: APOE2	0.00632	0.00224	4.74E-03*	0.00819	0.00242	6.94E-04*	0.00348	0.00285	0.223	0.00962	0.00358	7.12E-03*	0.00622	0.00224	5.49E-03*	0.00562	0.00246	0.0227	0.00612	0.00214	4.33E-03*
E2	Language	Longitudinal	Sex*APOE2	-0.0054	0.00371	0.146	-0.00434	0.00399	0.276	-0.00389	0.00467	0.404	-0.00701	0.00604	0.245	-0.00546	0.00371	0.141	-0.00642	0.00403	0.111	-0.00525	0.00351	0.135
E2	Language	Longitudinal	Race*APOE2	0.00233	0.00466	0.616	0.00063	0.00512	0.901	0.00135	0.00555	0.808	0.00502	0.00831	0.546	0.0024	0.00466	0.606	-0.00187	0.00525	0.721	0.00178	0.0044	0.687
E2	Language	Longitudinal	Race*APOE2*Sex	0.00662	0.01103	0.549	-0.00118	0.01211	0.922	0.00685	0.01317	0.603	0.00809	0.01961	0.68	0.00689	0.01104	0.532	0.00655	0.01276	0.608	0.00508	0.010126	0.621
E4	Memory	Baseline	APOE4	-0.03916	0.00718	5.03E-08*	-0.03755	0.00736	3.38E-07*	-0.01887	0.0088	0.032	-0.07796	0.01231	2.54E-10*	-0.03833	0.007	4.46E-08*	-0.0348	0.00801	1.40E-05*	N/A	N/A	N/A
E4	Memory	Baseline	NHW, Males: APOE4	-0.01292	0.0124	0.297	-0.0108	0.01262	0.392	0.0195	0.0152	0.2	-0.07092	0.021	7.42E-04*	-0.01519	0.01206	0.208	-0.01543	0.01409	0.273	N/A	N/A	N/A
E4	Memory	Baseline	NHW, Females: APOE4	-0.04595	0.0099	3.49E-06*	-0.04555	0.01015	7.22E-06*	-0.03475	0.01209	4.07E-03*	-0.06801	0.01706	6.82E-05*	-0.04776	0.00969	8.35E-07*	-0.04355	0.01131	1.18E-04*	N/A	N/A	N/A
E4	Memory	Baseline	NHB, Males: APOE4	-0.04905	0.03232	0.13	-0.0533	0.03334	0.11	-0.05376	0.03982	0.178	-0.03999	0.05534	0.471	-0.0366	0.03043	0.229	-0.05264	0.03715	0.157	N/A	N/A	N/A
E4	Memory	Baseline	NHB, Females: APOE4	-0.01959	0.01893	0.301	-0.0213	0.0196	0.277	-0.00909	0.02253	0.687	-0.04397	0.03478	0.207	-0.01691	0.01833	0.356	-0.02038	0.02137	0.341	N/A	N/A	N/A
E4	Memory	Baseline	NHW: APOE4*Sex	-0.02399	0.01584	0.13	-0.02535	0.01617	0.117	-0.05429	0.01954	5.48E-03*	0.0074	0.02704	0.784	-0.02509	0.01545	0.105	-0.01689	0.01796	0.347	N/A	N/A	N/A
E4	Memory	Baseline	NHB: APOE4*Sex	0.02749	0.03792	0.469	0.03018	0.03902	0.439	0.04413	0.04554	0.333	-0.00407	0.06854	0.953	0.01863	0.03651	0.61	0.03034	0.0435	0.486	N/A	N/A	N/A
E4	Memory	Baseline	Males: APOE4	-0.0253	0.01173	0.0311	-0.02299	0.01196	0.0547	0.00353	0.01437	0.806	-0.07848	0.01996	8.62E-05*	-0.02388	0.01133	0.0351	-0.02242	0.01301	0.085	N/A	N/A	N/A
E4	Memory	Baseline	Females: APOE4	-0.04847	0.00897	6.59E-08*	-0.04657	0.00921	4.38E-07*	-0.03386	0.01094	1.98E-03*	-0.07698	0.01554	7.46E-07*	-0.04832	0.00872	3.11E-08*	-0.04276	0.01001	1.97E-05*	N/A	N/A	N/A
E4	Memory	Baseline	Sex*APOE4	-0.0163	0.01476	0.27	-0.01655	0.0151	0.273	-0.03681	0.01822	0.0434	0.00551	0.02529	0.827	-0.0194	0.01432	0.175	-0.01116	0.0164	0.496	N/A	N/A	N/A
E4	Memory	Baseline	Race*APOE4	0.00169	0.01927	0.93	-0.00219	0.01987	0.912	-0.01213	0.02291	0.596	0.02269	0.03532	0.521	0.00742	0.01886	0.694	0.00275	0.02229	0.902	N/A	N/A	N/A
E4	Memory	Baseline	Race*APOE4*Sex	0.05148	0.04361	0.238	0.05554	0.04478	0.215	0.09836	0.05163	0.0568	-0.01197	0.08039	0.882	0.04401	0.04246	0.3	0.04215	0.05096	0.408	N/A	N/A	N/A
E4	Ex. Func.	Baseline	APOE4	-0.03747	0.00796	2.55E-06*	-0.0358	0.00816	1.16E-05*	-0.014	0.00993	0.159	-0.08222	0.01328	6.33E-10*	-0.03678	0.00752	1.02E-06*	-0.03	0.0087	5.69E-04*	N/A	N/A	N/A
E4	Ex. Func.	Baseline	NHW, Males: APOE4	-0.00489	0.01357	0.719	0.0002	0.01383	0.989	0.02278	0.01709	0.182	-0.05577	0.02218	1.20E-02*	-0.0076	0.01288	0.555	-0.0073	0.01522	0.631	N/A	N/A	N/A
E4	Ex. Func.	Baseline	NHW, Females: APOE4	-0.03884	0.01051	2.20E-04*	-0.0403	0.01075	1.80E-04*	-0.02864	0.01322	0.0303	-0.05758	0.01733	9.02E-04*	-0.04325	0.01007	1.76E-05*	-0.03861	0.01198	1.27E-03*	N/A	N/A	N/A
E4	Ex. Func.	Baseline	NHB, Males: APOE4	-0.06985	0.04339	0.108	-0.09138	0.04453	0.0406	-0.04472	0.05088	0.38	-0.12552	0.08216	0.128	-0.04756	0.03914	0.225	0.00411	0.04917	0.933	N/A	N/A	N/A
E4	Ex. Func.	Baseline	NHB, Females: APOE4	0.00676	0.02243	0.763	0.00037	0.02335	0.987	0.03046	0.02654	0.251	-0.04781	0.04188	0.254	0.01252	0.02088	0.549	0.00755	0.02547	0.767	N/A	N/A	N/A
E4	Ex. Func.	Baseline	NHW: APOE4*Sex	-0.02799	0.017	0.0996	-0.03455	0.01735	0.0464	-0.05028	0.02158	0.0198	-0.00235	0.02789	0.933	-0.03153	0.01622	0.0519	-0.02311	0.01917	0.228	N/A	N/A	N/A
E4	Ex. Func.	Baseline	NHB: APOE4*Sex	0.07347	0.04633	0.113	0.08857	0.04782	0.0641	0.07508	0.05472	0.17	0.08057	0.08681	0.354	0.05828	0.04279	0.173	0.00462	0.05306	0.931	N/A	N/A	N/A
E4	Ex. Func.	Baseline	Males: APOE4	-0.02684	0.0133	0.0437	-0.02335	0.01359	0.0858	0.00275	0.0166	0.869	-0.08226	0.0221	2.02E-04*	-0.02395	0.01245	0.0545	-0.01666	0.01437	0.246	N/A	N/A	N/A
E4	Ex. Func.	Baseline	Females: APOE4	-0.0436	0.00994	1.16E-05*	-0.04288	0.0102	2.66E-05*	-0.02327	0.01239	0.0603	-0.08226	0.01662	7.73E-07*	-0.04467	0.00941	2.10E-06*	-0.03739	0.01094	6.30E-04*	N/A	N/A	N/A
E4	Ex. Func.	Baseline	Sex*APOE4	-0.01263	0.01649	0.444	-0.01563	0.01687	0.354	-0.02425	0.02076	0.243	-0.00025	0.0274	0.993	-0.01892	0.01555	0.224	-0.01546	0.01797	0.39	N/A	N/A	N/A
E4	Ex. Func.	Baseline	Race*APOE4	0.01556	0.02084	0.455	0.00341	0.02149	0.874	0.01592	0.0253	0.529	-0.01037	0.03701	0.779	0.02658	0.01984	0.18	0.02801	0.02375	0.238	N/A	N/A	N/A
E4	Ex. Func.	Baseline	Race*APOE4*Sex	0.1012	0.04761	0.0335	0.12297	0.04887	1.19E-02*	0.12664	0.05774	0.0283	0.08352	0.08469	0.324	0.09187	0.0452	0.0421	0.02583	0.05488	0.638	N/A	N/A	N/A
E4	Language	Baseline	APOE4	-0.01042	0.00795	0.19	-0.00722	0.00814	0.376	-0.00188	0.01028	0.855	-0.02581	0.01258	0.0401	-0.00983	0.00766	0.199	0.00035	0.00887	0.968	N/A	N/A	N/A
E4	Language	Baseline	NHW, Males: APOE4	0.01846	0.01335	0.167	0.02036	0.01361	0.135	0.0279	0.01731	0.107	0.00069	0.021	0.974	0.0166	0.01303	0.203	0.0261	0.01508	0.0836	N/A	N/A	N/A
E4	Language	Baseline	NHW, Females: APOE4	-0.0019	0.01105	0.863	-0.00136	0.01132	0.905	0.0036	0.01445	0.803	-0.01074	0.01721	0.533	-0.00584	0.01064	0.583	-0.00191	0.0127	0.88	N/A	N/A	N/A
E4	Language	Baseline	NHB, Males: APOE4	-0.06912	0.03629	0.0573	-0.07515	0.03712	0.0434	-0.06815	0.04277	0.112	-0.07081	0.06754	0.296	-0.05641	0.03445	0.102	-0.03756	0.04342	0.388	N/A	N/A	N/A
E4	Language	Baseline	NHB, Females: APOE4	-0.02094	0.02045	0.306	-0.0169	0.02111	0.424	-0.02524	0.02447	0.303	-0.00755	0.0372	0.839	-0.01687	0.01934	0.383	-0.02334	0.02345	0.32	N/A	N/A	N/A
E4	Language	Baseline	NHW: APOE4*Sex	-0.00191	0.01746	0.913	-0.00311	0.01784	0.861	-0.01921	0.02297	0.403	-0.00994	0.02723	0.715	-0.00503	0.0169	0.766	-0.00449	0.01984	0.821	N/A	N/A	N/A
E4	Language	Baseline	NHB: APOE4*Sex	0.04977	0.04139	0.229	0.06053	0.04242	0.154	0.04261	0.04949	0.389	0.06826	0.07545	0.366	0.03887	0.03919	0.321	0.01314	0.04839	0.786	N/A	N/A	N/A
E4	Language	Baseline	Males: APOE4	-0.00091	0.0127	0.943	0.00131	0.01296	0.919	0.00825	0.01629	0.613	-0.01894	0.0203	0.351	0.00095	0.01229	0.939	0.01512	0.01404	0.281	N/A	N/A	N/A
E4	Language	Baseline	Females: APOE4	-0.0165	0.01012	0.103	-0.01222	0.01038	0.239	-0.00841	0.01306	0.519	-0.02989	0.01601	0.062	-0.0174	0.00966	0.0716	-0.00832	0.01134	0.463	N/A	N/A	N/A
E4	Language	Baseline	Sex*APOE4	-0.00113	0.01643	0.945	0.00103	0.0168	0.951	-0.01184	0.02141	0.58	-0.00986	0.02596	0.704	-0.00657	0.01577	0.677	-0.00539	0.01827	0.768	N/A	N/A	N/A
E4	Language	Baseline	Race*APOE4	-0.04303	0.02095	0.04	-0.0423	0.02161	0.0503	-0.05629	0.02612	0.0312	-0.02235	0.03587	0.533	-0.03492	0.0203	0.0854	-0.04176	0.02428	0.0855	N/A	N/A	N/A
E4	Language	Baseline	Race*APOE4*Sex	0.05184	0.04774	0.278	0.06372	0.04902	0.194	0.06381	0.05927	0.282	0.07615	0.08198	0.353	0.04467	0.04606	0.332	0.00798	0.05591	0.886	N/A	N/A	N/A
E4	Memory	Longitudinal	APOE4	-0.02324	0.00158	4.65E-49*	-0.02428	0.00161	4.79E-51*	-0.02195	0.00177	3.32E-35*	-0.02629	0.00301	2.47E-18*	-0.02323	0.00158	5.34E-49*	-0.02418	0.00172	4.90E-45*	N/A	N/A	N/A
E4	Memory	Longitudinal	NHW, Males: APOE4	-0.02347	0.00268	2.34E-18*	-0.02428	0.00275	9.99E-19*	-0.02453	0.00311	3.31E-15*	-0.02215	0.00494	7.54E-06*	-0.02325	0.00268	4.80E-18*	-0.02116	0.0029	3.16E-13*	N/A	N/A	N/A
E4	Memory	Longitudinal	NHW, Females: APOE4	-0.02671	0.00226	3.16E-32*	-0.02741	0.0023	1.38E-32*	-0.02358	0.0025	4.66E-21*	-0.03301	0.0043	1.77E-14*	-0.02681	0.00226	2.12E-32*	-0.02854	0.00252	9.88E-30*	N/A	N/A	N/A
E4	Memory	Longitudinal	NHB, Males: APOE4	-0.0131	0.00671	0.051	-0.01343	0.00695	0.0534	-0.01619	0.00719	0.0245	-0.00125	0.01476	0.932	-0.01297	0.00671	0.0534	-0.00862	0.00827	0.297	N/A	N/A	N/A
E4	Memory	Longitudinal	NHB, Females: APOE4	-0.01437	0.00413	5.13E-04*	-0.01682	0.00427	8.42E-05*	-0.01099	0.00483	0.023	-0.02212	0.0079	5.16E-03*	-0.01466	0.00414	3.97E-03*	-0.01649	0.0046	3.43E-04*	N/A	N/A	N/A
E4	Memory	Longitudinal	NHW: APOE4*Sex	-0.00158	0.00359	0.661	-0.00147	0.00367	0.689	0.00168	0.00406	0.68	-0.00989	0.00676	0.144	-0.00189	0.00359	0.599	-0.00524	0.00395	0.185	N/A	N/A	N/A
E4	Memory	Longitudinal	NHB: APOE4*Sex	-0.00041	0.00828	0.961	-0.00263	0.0085	0.757	0.00624	0.00941	0.507	-0.0197	0.01696	0.245	-0.00075	0.00828	0.928	-0.00712	0.00985	0.469	N/A	N/A	N/A
E4	Memory	Longitudinal	Males: APOE4	-0.02202	0.00251	1.80E-18*	-0.02285	0.00257	6.86E-19*	-0.02327	0.00288	7.71E-16*	-0.0201	0.0047	1.92E-05*	-0.02182	0.00251	3.71E-18*	-0.0219	0.00271	6.98E-16*	N/A	N/A	N/A
E4	Memory	Longitudinal	Females: APOE4	-0.02395	0.00201	8.52E-33*	-0.02513	0.00205	2.31E-34*	-0.02116	0.00223	3.02E-21*	-0.03006	0.00385	6.30E-15*	-0.02408	0.00201	4.43E-33*	-0.0255	0.00219	3.09E-31*	N/A	N/A	N/A
E4	Memory	Longitudinal	Sex*APOE4	-0.00047	0.00329	0.888	-0.00083	0.00337	0.806	0.00267	0.00372	0.473	-0.00906	0.00627	0.148	-0.00079	0.00329	0.811	-0.00179	0.00358	0.616	N/A	N/A	N/A
E4	Memory	Longitudinal	Race*APOE4	0.01052	0.00444	0.0178	0.00951	0.00459	0.0384	0.01037	0.00489	0.0341	0.0094	0.00891	0.291	0.01034	0.00444	0.0198	0.01092	0.00504	0.0303	N/A	N/A	N/A
E4	Memory	Longitudinal	Race*APOE4*Sex	0.00187	0.01022	0.855	-0.00042	0.01051	0.968	0.00532	0.01114	0.633	-0.01212	0.02122	0.568	0.00186	0.01021	0.856	-0.0045	0.01206	0.709	N/A	N/A	N/A
E4	Ex. Func.	Longitudinal	APOE4	-0.0131	0.00118	1.26E-28*	-0.0135	0.00121	9.08E-29*	-0.01246	0.00136	5.49E-20*	-0.01433	0.00222	1.11E-10*	-0.01293	0.00118	6.10E-28*	-0.01324	0.00128	5.36E-25*	N/A	N/A	N/A
E4	Ex. Func.	Longitudinal	NHW, Males: APOE4	-0.01323	0.00211	3.44E-10*	-0.01362	0.00216	3.06E-10*	-0.01396	0.00246	1.32E-08*	-0.0112	0.0039	4.09E-03*	-0.01306	0.0021	5.59E-10*	-0.01055	0.00229	3.91E-06*	N/A	N/A	N/A
E4	Ex. Func.	Longitudinal	NHW, Females: APOE4	-0.01523	0.00162	5.86E-21*	-0.01525	0.00166	4.26E-20*	-0.013	0.00184	1.71E-12*	-0.01996	0.00308	9.80E-11*	-0.01502	0.00162	1.99E-20*	-0.01496	0.0018	1.17E-16*	N/A	N/A	N/A
E4	Ex. Func.	Longitudinal	NHB, Males: APOE4	-0.01041	0.00563	0.0644	-0.01063	0.00583	0.0686	-0.01329	0.00689	0.054	-0.00279	0.00978	0.775	-0.0103	0.00563	0.0674	-0.01284	0.00694	0.0647	N/A	N/A	N/A
E4	Ex. Func.	Longitudinal	NHB, Females: APOE4	-0.0047	0.00344	0.171	-0.00665	0.00359	0.0635	-0.0045	0.00407	0.269	-0.00503	0.00639	0.431	-0.00486	0.00343	0.157	-0.00544	0.0038	0.153	N/A	N/A	N/A
E4	Ex. Func.	Longitudinal	NHW: APOE4*Sex	-0.00238	0.00266	0.371	-0.00204	0.00272	0.455	0.00071	0.00306	0.818	-0.00866	0.00499	0.0827	-0.00236	0.00265	0.373	-0.00474	0.00292	0.105	N/A	N/A	N/A
E4	Ex. Func.	Longitudinal	NHB: APOE4*Sex	0.00655	0.0069	0.342	0.00441	0.00715	0.537	0.00939	0.0081	0.247	-0.00204	0.0133	0.878	0.0063	0.00689	0.361	0.00858	0.00823	0.297	N/A	N/A	N/A
E4	Ex. Func.	Longitudinal	Males: APOE4	-0.01275	0.00198	1.13E-10*	-0.01312	0.00203	1.08E-10*	-0.01386	0.00231	1.87E-09*	-0.00993	0.00367	6.90E-03*	-0.01257	0.00197	1.97E-10*	-0.01206	0.00213	1.40E-08*	N/A	N/A	N/A
E4	Ex. Func.	Longitudinal	Females: APOE4	-0.01322	0.00147	2.18E-19*	-0.01366	0.00151	1.43E-19*	-0.01159	0.00168	5.77E-12*	-0.01676	0.00278	1.73E-09*	-0.01306	0.00147	6.04E-19*	-0.0138	0.0016	7.09E-18*	N/A	N/A	N/A
E4	Ex. Func.	Longitudinal	Sex*APOE4	-0.00075	0.00246	0.761	-0.00086	0.00253	0.734	0.00206	0.00286	0.472	-0.0067	0.00464	0.149	-0.00076	0.00246	0.756	-0.00204	0.00267	0.446	N/A	N/A	N/A
E4	Ex. Func.	Longitudinal	Race*APOE4	0.00825	0.00333	1.32E-02*	0.00693	0.00346	0.0449	0.00643	0.00377	0.0877	0.01233	0.00658	0.0611	0.008	0.00332	0.016	0.00715	0.00378	0.0586	N/A	N/A	N/A
E4	Ex. Func.	Longitudinal	Race*APOE4*Sex	0.00917	0.00766	0.232	0.00675	0.00792	0.394	0.00837	0.00857	0.329	0.00527	0.01572	0.737	0.00907	0.00765	0.236	0.01219	0.00911	0.181	N/A	N/A	N/A
E4	Language	Longitudinal	APOE4	-0.01517	0.00129	6.43E-32*	-0.01587	0.00133	5.35E-33*	-0.01422	0.0015	2.06E-21*	-0.01703	0.00237	6.70E-13*	-0.01507	0.00129	2.11E-31*	-0.0156	0.0014	1.11E-28*	N/A	N/A	N/A
E4	Language	Longitudinal	NHW, Males: APOE4	-0.01457	0.00215	1.40E-11*	-0.01575	0.00221	1.06E-12*	-0.01372	0.00251	4.92E-08*	-0.01597	0.00395	5.31E-05*	-0.01444	0.00215	2.14E-11*	-0.01346	0.00236	1.12E-08*	N/A	N/A	N/A
E4	Language	Longitudinal	NHW, Females: APOE4	-0.01992	0.00186	9.84E-27*	-0.01995	0.0019	1.26E-25*	-0.01804	0.00216	6.14E-17*	-0.02331	0.00338	5.25E-12*	-0.01987	0.00187	2.19E-26*	-0.0195	0.00208	7.73E-21*	N/A	N/A	N/A
E4	Language	Longitudinal	NHB, Males: APOE4	-0.00307	0.00537	0.568	-0.00243	0.00552	0.66	-0.0042	0.00623	0.5	-0.00091	0.01067	0.932	-0.00321	0.00539	0.551	-0.00195	0.00633	0.757	N/A	N/A	N/A
E4	Language	Longitudinal	NHB, Females: APOE4	-0.00406	0.00346	0.24	-0.00598	0.00364	0.1	-0.0039	0.00415	0.347	-0.0049	0.00632	0.438	-0.00401	0.00346	0.247	-0.00654	0.00384	0.0883	N/A	N/A	N/A
E4	Language	Longitudinal	NHW: APOE4*Sex	-0.00427	0.00293	0.146	-0.00314	0.00301	0.297	-0.00377	0.00342	0.272	-0.00654	0.00535	0.221	-0.00433	0.00294	0.141	-0.00508	0.00325	0.118	N/A	N/A	N/A
E4	Language	Longitudinal	NHB: APOE4*Sex	-0.00196	0.00688	0.776	-0.0046	0.00717	0.521	-0.00045	0.00812	0.956	-0.00675	0.01315	0.608	-0.00171	0.00688	0.804	-0.0052	0.00816	0.524	N/A	N/A	N/A
E4	Language	Longitudinal	Males: APOE4	-0.01288	0.00201	1.50E-10*	-0.01391	0.00206	1.66E-11*	-0.0123	0.00234	1.42E-07*	-0.01378	0.00372	2.13E-04*	-0.01277	0.00201	2.15E-10*	-0.0126	0.00217	6.14E-09*	N/A	N/A	N/A
E4	Language	Longitudinal	Females: APOE4	-0.01642	0.00165	3.15E-23*	-0.01695	0.0017	2.33E-23*	-0.01514	0.00192	3.27E-15*	-0.01895	0.00303	4.05E-10*	-0.01636	0.00166	6.50E-23*	-0.01725	0.00181	1.66E-21*	N/A	N/A	N/A
E4	Language	Longitudinal	Sex*APOE4	-0.00271	0.00269	0.314	-0.00225	0.00277	0.417	-0.00248	0.00314	0.43	-0.00447	0.00495	0.367	-0.00275	0.0027	0.308	-0.00386	0.00293	0.187	N/A	N/A	N/A
E4	Language	Longitudinal	Race*APOE4	0.01364	0.00355	1.19E-04*	0.013	0.00368	4.17E-04*	0.0124	0.00401	1.98E-03*	0.01672	0.00694	0.016	0.01354	0.00355	1.36E-04*	0.01185	0.00403	3.25E-03*	N/A	N/A	N/A
E4	Language	Longitudinal	Race*APOE4*Sex	0.00294	0.00816	0.719	-0.00072	0.00844	0.932	0.00412	0.00913	0.652	-0.00257	0.01651	0.876	0.00319	0.00817	0.696	1e-05	0.00968	0.999	N/A	N/A	N/A
